# Supplementary material for: Observer‐free experimental evaluation of habitat and distance effects on the detection of anuran and bird vocalizations
Source: Ecol Evol. 2018 Dec 11;8(24):12991–3003. doi: 10.1002/ece3.4752 (PMC6308863; doi:10.1002/ece3.4752)
Supplement: Supplementary file 3 [file ECE3-8-12991-s003.csv]

transect	t	w	h	p	n	LOS	v	sp	hab	d
1	0	0	0	0	0	1	1	1	road	-1.581063964
1	0	0	0	0	0	1	1	3	road	-1.581063964
1	0	0	0	0	0	1	1	5	road	-1.581063964
1	0	0	0	0	0	1	1	7	road	-1.581063964
1	0	0	0	0	0	1	1	WF	road	-1.581063964
1	0	0	0	0	0	1	1	CRLF	road	-1.581063964
1	0	0	0	0	0	1	1	HT	road	-1.581063964
1	0	0	0	0	0	1	1	AT	road	-1.581063964
1	0	0	0	0	0	1	1	BF	road	-1.581063964
1	0	0	0	0	0	1	1	SP	road	-1.581063964
1	0	0	0	0	0	1	1	GCW	road	-1.581063964
1	0	0	0	0	0	1	1	BCV	road	-1.581063964
1	0	0	0	0	0	1	1	RCW	road	-1.581063964
1	0	0	0	0	0	1	1	BR	road	-1.581063964
1	0	0	0	0	0	1	1	SO	road	-1.581063964
1	0	0	0	0	0	1	1	PB	road	-1.581063964
2	0	0	0	0	0	1	1	1	thinned	-1.581063964
2	0	0	0	0	0	1	1	3	thinned	-1.581063964
2	0	0	0	0	0	1	1	5	thinned	-1.581063964
2	0	0	0	0	0	1	1	7	thinned	-1.581063964
2	0	0	0	0	0	1	1	WF	thinned	-1.581063964
2	0	0	0	0	0	1	1	CRLF	thinned	-1.581063964
2	0	0	0	0	0	1	1	HT	thinned	-1.581063964
2	0	0	0	0	0	1	1	AT	thinned	-1.581063964
2	0	0	0	0	0	1	1	BF	thinned	-1.581063964
2	0	0	0	0	0	1	1	SP	thinned	-1.581063964
2	0	0	0	0	0	1	1	GCW	thinned	-1.581063964
2	0	0	0	0	0	1	1	BCV	thinned	-1.581063964
2	0	0	0	0	0	1	1	RCW	thinned	-1.581063964
2	0	0	0	0	0	1	1	BR	thinned	-1.581063964
2	0	0	0	0	0	1	1	SO	thinned	-1.581063964
2	0	0	0	0	0	1	1	PB	thinned	-1.581063964
3	0	0	0	0	0	1	1	1	road	-1.581063964
3	0	0	0	0	0	1	1	3	road	-1.581063964
3	0	0	0	0	0	1	1	5	road	-1.581063964
3	0	0	0	0	0	1	1	7	road	-1.581063964
3	0	0	0	0	0	1	1	WF	road	-1.581063964
3	0	0	0	0	0	1	1	CRLF	road	-1.581063964
3	0	0	0	0	0	1	1	HT	road	-1.581063964
3	0	0	0	0	0	1	1	AT	road	-1.581063964
3	0	0	0	0	0	1	1	BF	road	-1.581063964
3	0	0	0	0	0	1	1	SP	road	-1.581063964
3	0	0	0	0	0	1	1	GCW	road	-1.581063964
3	0	0	0	0	0	1	1	BCV	road	-1.581063964
3	0	0	0	0	0	1	1	RCW	road	-1.581063964
3	0	0	0	0	0	1	1	BR	road	-1.581063964
3	0	0	0	0	0	1	1	SO	road	-1.581063964
3	0	0	0	0	0	1	1	PB	road	-1.581063964
4	0	0	0	0	0	1	1	1	thinned	-1.581063964
4	0	0	0	0	0	1	1	3	thinned	-1.581063964
4	0	0	0	0	0	1	1	5	thinned	-1.581063964
4	0	0	0	0	0	1	1	7	thinned	-1.581063964
4	0	0	0	0	0	1	1	WF	thinned	-1.581063964
4	0	0	0	0	0	1	1	CRLF	thinned	-1.581063964
4	0	0	0	0	0	1	1	HT	thinned	-1.581063964
4	0	0	0	0	0	1	1	AT	thinned	-1.581063964
4	0	0	0	0	0	1	1	BF	thinned	-1.581063964
4	0	0	0	0	0	1	1	SP	thinned	-1.581063964
4	0	0	0	0	0	1	1	GCW	thinned	-1.581063964
4	0	0	0	0	0	1	1	BCV	thinned	-1.581063964
4	0	0	0	0	0	1	1	RCW	thinned	-1.581063964
4	0	0	0	0	0	1	1	BR	thinned	-1.581063964
4	0	0	0	0	0	1	1	SO	thinned	-1.581063964
4	0	0	0	0	0	1	1	PB	thinned	-1.581063964
5	0	0	0	0	0	1	1	1	thinned	-1.581063964
5	0	0	0	0	0	1	1	3	thinned	-1.581063964
5	0	0	0	0	0	1	1	5	thinned	-1.581063964
5	0	0	0	0	0	1	1	7	thinned	-1.581063964
5	0	0	0	0	0	1	1	WF	thinned	-1.581063964
5	0	0	0	0	0	1	1	CRLF	thinned	-1.581063964
5	0	0	0	0	0	1	1	HT	thinned	-1.581063964
5	0	0	0	0	0	1	1	AT	thinned	-1.581063964
5	0	0	0	0	0	1	1	BF	thinned	-1.581063964
5	0	0	0	0	0	1	1	SP	thinned	-1.581063964
5	0	0	0	0	0	1	1	GCW	thinned	-1.581063964
5	0	0	0	0	0	1	1	BCV	thinned	-1.581063964
5	0	0	0	0	0	1	1	RCW	thinned	-1.581063964
5	0	0	0	0	0	1	1	BR	thinned	-1.581063964
5	0	0	0	0	0	1	1	SO	thinned	-1.581063964
5	0	0	0	0	0	1	1	PB	thinned	-1.581063964
6	0	0	0	0	0	1	1	1	thinned	-1.581063964
6	0	0	0	0	0	1	1	3	thinned	-1.581063964
6	0	0	0	0	0	1	1	5	thinned	-1.581063964
6	0	0	0	0	0	1	1	7	thinned	-1.581063964
6	0	0	0	0	0	1	1	WF	thinned	-1.581063964
6	0	0	0	0	0	1	1	CRLF	thinned	-1.581063964
6	0	0	0	0	0	1	1	HT	thinned	-1.581063964
6	0	0	0	0	0	1	1	AT	thinned	-1.581063964
6	0	0	0	0	0	1	1	BF	thinned	-1.581063964
6	0	0	0	0	0	1	1	SP	thinned	-1.581063964
6	0	0	0	0	0	1	1	GCW	thinned	-1.581063964
6	0	0	0	0	0	1	1	BCV	thinned	-1.581063964
6	0	0	0	0	0	1	1	RCW	thinned	-1.581063964
6	0	0	0	0	0	1	1	BR	thinned	-1.581063964
6	0	0	0	0	0	1	1	SO	thinned	-1.581063964
6	0	0	0	0	0	1	1	PB	thinned	-1.581063964
7	0	0	0	0	0	1	1	1	road	-1.581063964
7	0	0	0	0	0	1	1	3	road	-1.581063964
7	0	0	0	0	0	1	1	5	road	-1.581063964
7	0	0	0	0	0	1	1	7	road	-1.581063964
7	0	0	0	0	0	1	1	WF	road	-1.581063964
7	0	0	0	0	0	1	1	CRLF	road	-1.581063964
7	0	0	0	0	0	1	1	HT	road	-1.581063964
7	0	0	0	0	0	1	1	AT	road	-1.581063964
7	0	0	0	0	0	1	1	BF	road	-1.581063964
7	0	0	0	0	0	1	1	SP	road	-1.581063964
7	0	0	0	0	0	1	1	GCW	road	-1.581063964
7	0	0	0	0	0	1	1	BCV	road	-1.581063964
7	0	0	0	0	0	1	1	RCW	road	-1.581063964
7	0	0	0	0	0	1	1	BR	road	-1.581063964
7	0	0	0	0	0	1	1	SO	road	-1.581063964
7	0	0	0	0	0	1	1	PB	road	-1.581063964
8	0	0	0	0	0	1	1	1	road	-1.581063964
8	0	0	0	0	0	1	1	3	road	-1.581063964
8	0	0	0	0	0	1	1	5	road	-1.581063964
8	0	0	0	0	0	1	1	7	road	-1.581063964
8	0	0	0	0	0	1	1	WF	road	-1.581063964
8	0	0	0	0	0	1	1	CRLF	road	-1.581063964
8	0	0	0	0	0	1	1	HT	road	-1.581063964
8	0	0	0	0	0	1	1	AT	road	-1.581063964
8	0	0	0	0	0	1	1	BF	road	-1.581063964
8	0	0	0	0	0	1	1	SP	road	-1.581063964
8	0	0	0	0	0	1	1	GCW	road	-1.581063964
8	0	0	0	0	0	1	1	BCV	road	-1.581063964
8	0	0	0	0	0	1	1	RCW	road	-1.581063964
8	0	0	0	0	0	1	1	BR	road	-1.581063964
8	0	0	0	0	0	1	1	SO	road	-1.581063964
8	0	0	0	0	0	1	1	PB	road	-1.581063964
9	0	0	0	0	0	1	1	1	thinned	-1.581063964
9	0	0	0	0	0	1	1	3	thinned	-1.581063964
9	0	0	0	0	0	1	1	5	thinned	-1.581063964
9	0	0	0	0	0	1	1	7	thinned	-1.581063964
9	0	0	0	0	0	1	1	WF	thinned	-1.581063964
9	0	0	0	0	0	1	1	CRLF	thinned	-1.581063964
9	0	0	0	0	0	1	1	HT	thinned	-1.581063964
9	0	0	0	0	0	1	1	AT	thinned	-1.581063964
9	0	0	0	0	0	1	1	BF	thinned	-1.581063964
9	0	0	0	0	0	1	1	SP	thinned	-1.581063964
9	0	0	0	0	0	1	1	GCW	thinned	-1.581063964
9	0	0	0	0	0	1	1	BCV	thinned	-1.581063964
9	0	0	0	0	0	1	1	RCW	thinned	-1.581063964
9	0	0	0	0	0	1	1	BR	thinned	-1.581063964
9	0	0	0	0	0	1	1	SO	thinned	-1.581063964
9	0	0	0	0	0	1	1	PB	thinned	-1.581063964
10	0	0	0	0	0	1	1	1	thinned	-1.581063964
10	0	0	0	0	0	1	1	3	thinned	-1.581063964
10	0	0	0	0	0	1	1	5	thinned	-1.581063964
10	0	0	0	0	0	1	1	7	thinned	-1.581063964
10	0	0	0	0	0	1	1	WF	thinned	-1.581063964
10	0	0	0	0	0	1	1	CRLF	thinned	-1.581063964
10	0	0	0	0	0	1	1	HT	thinned	-1.581063964
10	0	0	0	0	0	1	1	AT	thinned	-1.581063964
10	0	0	0	0	0	1	1	BF	thinned	-1.581063964
10	0	0	0	0	0	1	1	SP	thinned	-1.581063964
10	0	0	0	0	0	1	1	GCW	thinned	-1.581063964
10	0	0	0	0	0	1	1	BCV	thinned	-1.581063964
10	0	0	0	0	0	1	1	RCW	thinned	-1.581063964
10	0	0	0	0	0	1	1	BR	thinned	-1.581063964
10	0	0	0	0	0	1	1	SO	thinned	-1.581063964
10	0	0	0	0	0	1	1	PB	thinned	-1.581063964
11	0	0	0	0	0	1	1	1	unthinned	-1.581063964
11	0	0	0	0	0	1	1	3	unthinned	-1.581063964
11	0	0	0	0	0	1	1	5	unthinned	-1.581063964
11	0	0	0	0	0	1	1	7	unthinned	-1.581063964
11	0	0	0	0	0	1	1	WF	unthinned	-1.581063964
11	0	0	0	0	0	1	1	CRLF	unthinned	-1.581063964
11	0	0	0	0	0	1	1	HT	unthinned	-1.581063964
11	0	0	0	0	0	1	1	AT	unthinned	-1.581063964
11	0	0	0	0	0	1	1	BF	unthinned	-1.581063964
11	0	0	0	0	0	1	1	SP	unthinned	-1.581063964
11	0	0	0	0	0	1	1	GCW	unthinned	-1.581063964
11	0	0	0	0	0	1	1	BCV	unthinned	-1.581063964
11	0	0	0	0	0	1	1	RCW	unthinned	-1.581063964
11	0	0	0	0	0	1	1	BR	unthinned	-1.581063964
11	0	0	0	0	0	1	1	SO	unthinned	-1.581063964
11	0	0	0	0	0	1	1	PB	unthinned	-1.581063964
12	0	0	0	0	0	1	1	1	unthinned	-1.581063964
12	0	0	0	0	0	1	1	3	unthinned	-1.581063964
12	0	0	0	0	0	1	1	5	unthinned	-1.581063964
12	0	0	0	0	0	1	1	7	unthinned	-1.581063964
12	0	0	0	0	0	1	1	WF	unthinned	-1.581063964
12	0	0	0	0	0	1	1	CRLF	unthinned	-1.581063964
12	0	0	0	0	0	1	1	HT	unthinned	-1.581063964
12	0	0	0	0	0	1	1	AT	unthinned	-1.581063964
12	0	0	0	0	0	1	1	BF	unthinned	-1.581063964
12	0	0	0	0	0	1	1	SP	unthinned	-1.581063964
12	0	0	0	0	0	1	1	GCW	unthinned	-1.581063964
12	0	0	0	0	0	1	1	BCV	unthinned	-1.581063964
12	0	0	0	0	0	1	1	RCW	unthinned	-1.581063964
12	0	0	0	0	0	1	1	BR	unthinned	-1.581063964
12	0	0	0	0	0	1	1	SO	unthinned	-1.581063964
12	0	0	0	0	0	1	1	PB	unthinned	-1.581063964
13	0	0	0	0	0	1	1	1	road	-1.581063964
13	0	0	0	0	0	1	1	3	road	-1.581063964
13	0	0	0	0	0	1	1	5	road	-1.581063964
13	0	0	0	0	0	1	1	7	road	-1.581063964
13	0	0	0	0	0	1	1	WF	road	-1.581063964
13	0	0	0	0	0	1	1	CRLF	road	-1.581063964
13	0	0	0	0	0	1	1	HT	road	-1.581063964
13	0	0	0	0	0	1	1	AT	road	-1.581063964
13	0	0	0	0	0	1	1	BF	road	-1.581063964
13	0	0	0	0	0	1	1	SP	road	-1.581063964
13	0	0	0	0	0	1	1	GCW	road	-1.581063964
13	0	0	0	0	0	1	1	BCV	road	-1.581063964
13	0	0	0	0	0	1	1	RCW	road	-1.581063964
13	0	0	0	0	0	1	1	BR	road	-1.581063964
13	0	0	0	0	0	1	1	SO	road	-1.581063964
13	0	0	0	0	0	1	1	PB	road	-1.581063964
14	0	0	0	0	0	1	1	1	road	-1.581063964
14	0	0	0	0	0	1	1	3	road	-1.581063964
14	0	0	0	0	0	1	1	5	road	-1.581063964
14	0	0	0	0	0	1	1	7	road	-1.581063964
14	0	0	0	0	0	1	1	WF	road	-1.581063964
14	0	0	0	0	0	1	1	CRLF	road	-1.581063964
14	0	0	0	0	0	1	1	HT	road	-1.581063964
14	0	0	0	0	0	1	1	AT	road	-1.581063964
14	0	0	0	0	0	1	1	BF	road	-1.581063964
14	0	0	0	0	0	1	1	SP	road	-1.581063964
14	0	0	0	0	0	1	1	GCW	road	-1.581063964
14	0	0	0	0	0	1	1	BCV	road	-1.581063964
14	0	0	0	0	0	1	1	RCW	road	-1.581063964
14	0	0	0	0	0	1	1	BR	road	-1.581063964
14	0	0	0	0	0	1	1	SO	road	-1.581063964
14	0	0	0	0	0	1	1	PB	road	-1.581063964
15	0	0	0	0	0	1	1	1	prairie	-1.581063964
15	0	0	0	0	0	1	1	3	prairie	-1.581063964
15	0	0	0	0	0	1	1	5	prairie	-1.581063964
15	0	0	0	0	0	1	1	7	prairie	-1.581063964
15	0	0	0	0	0	1	1	WF	prairie	-1.581063964
15	0	0	0	0	0	1	1	CRLF	prairie	-1.581063964
15	0	0	0	0	0	1	1	HT	prairie	-1.581063964
15	0	0	0	0	0	1	1	AT	prairie	-1.581063964
15	0	0	0	0	0	1	1	BF	prairie	-1.581063964
15	0	0	0	0	0	1	1	SP	prairie	-1.581063964
15	0	0	0	0	0	1	1	GCW	prairie	-1.581063964
15	0	0	0	0	0	1	1	BCV	prairie	-1.581063964
15	0	0	0	0	0	1	1	RCW	prairie	-1.581063964
15	0	0	0	0	0	1	1	BR	prairie	-1.581063964
15	0	0	0	0	0	1	1	SO	prairie	-1.581063964
15	0	0	0	0	0	1	1	PB	prairie	-1.581063964
16	0	0	0	0	0	1	1	1	prairie	-1.581063964
16	0	0	0	0	0	1	1	3	prairie	-1.581063964
16	0	0	0	0	0	1	1	5	prairie	-1.581063964
16	0	0	0	0	0	1	1	7	prairie	-1.581063964
16	0	0	0	0	0	1	1	WF	prairie	-1.581063964
16	0	0	0	0	0	1	1	CRLF	prairie	-1.581063964
16	0	0	0	0	0	1	1	HT	prairie	-1.581063964
16	0	0	0	0	0	1	1	AT	prairie	-1.581063964
16	0	0	0	0	0	1	1	BF	prairie	-1.581063964
16	0	0	0	0	0	1	1	SP	prairie	-1.581063964
16	0	0	0	0	0	1	1	GCW	prairie	-1.581063964
16	0	0	0	0	0	1	1	BCV	prairie	-1.581063964
16	0	0	0	0	0	1	1	RCW	prairie	-1.581063964
16	0	0	0	0	0	1	1	BR	prairie	-1.581063964
16	0	0	0	0	0	1	1	SO	prairie	-1.581063964
16	0	0	0	0	0	1	1	PB	prairie	-1.581063964
17	0	0	0	0	0	1	1	1	unthinned	-1.581063964
17	0	0	0	0	0	1	1	3	unthinned	-1.581063964
17	0	0	0	0	0	1	1	5	unthinned	-1.581063964
17	0	0	0	0	0	1	1	7	unthinned	-1.581063964
17	0	0	0	0	0	1	1	WF	unthinned	-1.581063964
17	0	0	0	0	0	1	1	CRLF	unthinned	-1.581063964
17	0	0	0	0	0	1	1	HT	unthinned	-1.581063964
17	0	0	0	0	0	1	1	AT	unthinned	-1.581063964
17	0	0	0	0	0	1	1	BF	unthinned	-1.581063964
17	0	0	0	0	0	1	1	SP	unthinned	-1.581063964
17	0	0	0	0	0	1	1	GCW	unthinned	-1.581063964
17	0	0	0	0	0	1	1	BCV	unthinned	-1.581063964
17	0	0	0	0	0	1	1	RCW	unthinned	-1.581063964
17	0	0	0	0	0	1	1	BR	unthinned	-1.581063964
17	0	0	0	0	0	1	1	SO	unthinned	-1.581063964
17	0	0	0	0	0	1	1	PB	unthinned	-1.581063964
18	0	0	0	0	0	1	1	1	unthinned	-1.581063964
18	0	0	0	0	0	1	1	3	unthinned	-1.581063964
18	0	0	0	0	0	1	1	5	unthinned	-1.581063964
18	0	0	0	0	0	1	1	7	unthinned	-1.581063964
18	0	0	0	0	0	1	1	WF	unthinned	-1.581063964
18	0	0	0	0	0	1	1	CRLF	unthinned	-1.581063964
18	0	0	0	0	0	1	1	HT	unthinned	-1.581063964
18	0	0	0	0	0	1	1	AT	unthinned	-1.581063964
18	0	0	0	0	0	1	1	BF	unthinned	-1.581063964
18	0	0	0	0	0	1	1	SP	unthinned	-1.581063964
18	0	0	0	0	0	1	1	GCW	unthinned	-1.581063964
18	0	0	0	0	0	1	1	BCV	unthinned	-1.581063964
18	0	0	0	0	0	1	1	RCW	unthinned	-1.581063964
18	0	0	0	0	0	1	1	BR	unthinned	-1.581063964
18	0	0	0	0	0	1	1	SO	unthinned	-1.581063964
18	0	0	0	0	0	1	1	PB	unthinned	-1.581063964
19	0	0	0	0	0	1	1	1	prairie	-1.581063964
19	0	0	0	0	0	1	1	3	prairie	-1.581063964
19	0	0	0	0	0	1	1	5	prairie	-1.581063964
19	0	0	0	0	0	1	1	7	prairie	-1.581063964
19	0	0	0	0	0	1	1	WF	prairie	-1.581063964
19	0	0	0	0	0	1	1	CRLF	prairie	-1.581063964
19	0	0	0	0	0	1	1	HT	prairie	-1.581063964
19	0	0	0	0	0	1	1	AT	prairie	-1.581063964
19	0	0	0	0	0	1	1	BF	prairie	-1.581063964
19	0	0	0	0	0	1	1	SP	prairie	-1.581063964
19	0	0	0	0	0	1	1	GCW	prairie	-1.581063964
19	0	0	0	0	0	1	1	BCV	prairie	-1.581063964
19	0	0	0	0	0	1	1	RCW	prairie	-1.581063964
19	0	0	0	0	0	1	1	BR	prairie	-1.581063964
19	0	0	0	0	0	1	1	SO	prairie	-1.581063964
19	0	0	0	0	0	1	1	PB	prairie	-1.581063964
20	0	0	0	0	0	1	1	1	prairie	-1.581063964
20	0	0	0	0	0	1	1	3	prairie	-1.581063964
20	0	0	0	0	0	1	1	5	prairie	-1.581063964
20	0	0	0	0	0	1	1	7	prairie	-1.581063964
20	0	0	0	0	0	1	1	WF	prairie	-1.581063964
20	0	0	0	0	0	1	1	CRLF	prairie	-1.581063964
20	0	0	0	0	0	1	1	HT	prairie	-1.581063964
20	0	0	0	0	0	1	1	AT	prairie	-1.581063964
20	0	0	0	0	0	1	1	BF	prairie	-1.581063964
20	0	0	0	0	0	1	1	SP	prairie	-1.581063964
20	0	0	0	0	0	1	1	GCW	prairie	-1.581063964
20	0	0	0	0	0	1	1	BCV	prairie	-1.581063964
20	0	0	0	0	0	1	1	RCW	prairie	-1.581063964
20	0	0	0	0	0	1	1	BR	prairie	-1.581063964
20	0	0	0	0	0	1	1	SO	prairie	-1.581063964
20	0	0	0	0	0	1	1	PB	prairie	-1.581063964
21	0	0	0	0	0	1	1	1	burn	-1.581063964
21	0	0	0	0	0	1	1	3	burn	-1.581063964
21	0	0	0	0	0	1	1	5	burn	-1.581063964
21	0	0	0	0	0	1	1	7	burn	-1.581063964
21	0	0	0	0	0	1	1	WF	burn	-1.581063964
21	0	0	0	0	0	1	1	CRLF	burn	-1.581063964
21	0	0	0	0	0	1	1	HT	burn	-1.581063964
21	0	0	0	0	0	1	1	AT	burn	-1.581063964
21	0	0	0	0	0	1	1	BF	burn	-1.581063964
21	0	0	0	0	0	1	1	SP	burn	-1.581063964
21	0	0	0	0	0	1	1	GCW	burn	-1.581063964
21	0	0	0	0	0	1	1	BCV	burn	-1.581063964
21	0	0	0	0	0	1	1	RCW	burn	-1.581063964
21	0	0	0	0	0	1	1	BR	burn	-1.581063964
21	0	0	0	0	0	1	1	SO	burn	-1.581063964
21	0	0	0	0	0	1	1	PB	burn	-1.581063964
22	0	0	0	0	0	1	1	1	burn	-1.581063964
22	0	0	0	0	0	1	1	3	burn	-1.581063964
22	0	0	0	0	0	1	1	5	burn	-1.581063964
22	0	0	0	0	0	1	1	7	burn	-1.581063964
22	0	0	0	0	0	1	1	WF	burn	-1.581063964
22	0	0	0	0	0	1	1	CRLF	burn	-1.581063964
22	0	0	0	0	0	1	1	HT	burn	-1.581063964
22	0	0	0	0	0	1	1	AT	burn	-1.581063964
22	0	0	0	0	0	1	1	BF	burn	-1.581063964
22	0	0	0	0	0	1	1	SP	burn	-1.581063964
22	0	0	0	0	0	1	1	GCW	burn	-1.581063964
22	0	0	0	0	0	1	1	BCV	burn	-1.581063964
22	0	0	0	0	0	1	1	RCW	burn	-1.581063964
22	0	0	0	0	0	1	1	BR	burn	-1.581063964
22	0	0	0	0	0	1	1	SO	burn	-1.581063964
22	0	0	0	0	0	1	1	PB	burn	-1.581063964
23	0	0	0	0	0	1	1	1	unthinned	-1.581063964
23	0	0	0	0	0	1	1	3	unthinned	-1.581063964
23	0	0	0	0	0	1	1	5	unthinned	-1.581063964
23	0	0	0	0	0	1	1	7	unthinned	-1.581063964
23	0	0	0	0	0	1	1	WF	unthinned	-1.581063964
23	0	0	0	0	0	1	1	CRLF	unthinned	-1.581063964
23	0	0	0	0	0	1	1	HT	unthinned	-1.581063964
23	0	0	0	0	0	1	1	AT	unthinned	-1.581063964
23	0	0	0	0	0	1	1	BF	unthinned	-1.581063964
23	0	0	0	0	0	1	1	SP	unthinned	-1.581063964
23	0	0	0	0	0	1	1	GCW	unthinned	-1.581063964
23	0	0	0	0	0	1	1	BCV	unthinned	-1.581063964
23	0	0	0	0	0	1	1	RCW	unthinned	-1.581063964
23	0	0	0	0	0	1	1	BR	unthinned	-1.581063964
23	0	0	0	0	0	1	1	SO	unthinned	-1.581063964
23	0	0	0	0	0	1	1	PB	unthinned	-1.581063964
24	0	0	0	0	0	1	1	1	unthinned	-1.581063964
24	0	0	0	0	0	1	1	3	unthinned	-1.581063964
24	0	0	0	0	0	1	1	5	unthinned	-1.581063964
24	0	0	0	0	0	1	1	7	unthinned	-1.581063964
24	0	0	0	0	0	1	1	WF	unthinned	-1.581063964
24	0	0	0	0	0	1	1	CRLF	unthinned	-1.581063964
24	0	0	0	0	0	1	1	HT	unthinned	-1.581063964
24	0	0	0	0	0	1	1	AT	unthinned	-1.581063964
24	0	0	0	0	0	1	1	BF	unthinned	-1.581063964
24	0	0	0	0	0	1	1	SP	unthinned	-1.581063964
24	0	0	0	0	0	1	1	GCW	unthinned	-1.581063964
24	0	0	0	0	0	1	1	BCV	unthinned	-1.581063964
24	0	0	0	0	0	1	1	RCW	unthinned	-1.581063964
24	0	0	0	0	0	1	1	BR	unthinned	-1.581063964
24	0	0	0	0	0	1	1	SO	unthinned	-1.581063964
24	0	0	0	0	0	1	1	PB	unthinned	-1.581063964
25	0	0	0	0	0	1	1	1	burn	-1.581063964
25	0	0	0	0	0	1	1	3	burn	-1.581063964
25	0	0	0	0	0	1	1	5	burn	-1.581063964
25	0	0	0	0	0	1	1	7	burn	-1.581063964
25	0	0	0	0	0	1	1	WF	burn	-1.581063964
25	0	0	0	0	0	1	1	CRLF	burn	-1.581063964
25	0	0	0	0	0	1	1	HT	burn	-1.581063964
25	0	0	0	0	0	1	1	AT	burn	-1.581063964
25	0	0	0	0	0	1	1	BF	burn	-1.581063964
25	0	0	0	0	0	1	1	SP	burn	-1.581063964
25	0	0	0	0	0	1	1	GCW	burn	-1.581063964
25	0	0	0	0	0	1	1	BCV	burn	-1.581063964
25	0	0	0	0	0	1	1	RCW	burn	-1.581063964
25	0	0	0	0	0	1	1	BR	burn	-1.581063964
25	0	0	0	0	0	1	1	SO	burn	-1.581063964
25	0	0	0	0	0	1	1	PB	burn	-1.581063964
26	0	0	0	0	0	1	1	1	burn	-1.581063964
26	0	0	0	0	0	1	1	3	burn	-1.581063964
26	0	0	0	0	0	1	1	5	burn	-1.581063964
26	0	0	0	0	0	1	1	7	burn	-1.581063964
26	0	0	0	0	0	1	1	WF	burn	-1.581063964
26	0	0	0	0	0	1	1	CRLF	burn	-1.581063964
26	0	0	0	0	0	1	1	HT	burn	-1.581063964
26	0	0	0	0	0	1	1	AT	burn	-1.581063964
26	0	0	0	0	0	1	1	BF	burn	-1.581063964
26	0	0	0	0	0	1	1	SP	burn	-1.581063964
26	0	0	0	0	0	1	1	GCW	burn	-1.581063964
26	0	0	0	0	0	1	1	BCV	burn	-1.581063964
26	0	0	0	0	0	1	1	RCW	burn	-1.581063964
26	0	0	0	0	0	1	1	BR	burn	-1.581063964
26	0	0	0	0	0	1	1	SO	burn	-1.581063964
26	0	0	0	0	0	1	1	PB	burn	-1.581063964
27	0	0	0	0	0	1	1	1	prairie	-1.581063964
27	0	0	0	0	0	1	1	3	prairie	-1.581063964
27	0	0	0	0	0	1	1	5	prairie	-1.581063964
27	0	0	0	0	0	1	1	7	prairie	-1.581063964
27	0	0	0	0	0	1	1	WF	prairie	-1.581063964
27	0	0	0	0	0	1	1	CRLF	prairie	-1.581063964
27	0	0	0	0	0	1	1	HT	prairie	-1.581063964
27	0	0	0	0	0	1	1	AT	prairie	-1.581063964
27	0	0	0	0	0	1	1	BF	prairie	-1.581063964
27	0	0	0	0	0	1	1	SP	prairie	-1.581063964
27	0	0	0	0	0	1	1	GCW	prairie	-1.581063964
27	0	0	0	0	0	1	1	BCV	prairie	-1.581063964
27	0	0	0	0	0	1	1	RCW	prairie	-1.581063964
27	0	0	0	0	0	1	1	BR	prairie	-1.581063964
27	0	0	0	0	0	1	1	SO	prairie	-1.581063964
27	0	0	0	0	0	1	1	PB	prairie	-1.581063964
28	0	0	0	0	0	1	1	1	prairie	-1.581063964
28	0	0	0	0	0	1	1	3	prairie	-1.581063964
28	0	0	0	0	0	1	1	5	prairie	-1.581063964
28	0	0	0	0	0	1	1	7	prairie	-1.581063964
28	0	0	0	0	0	1	1	WF	prairie	-1.581063964
28	0	0	0	0	0	1	1	CRLF	prairie	-1.581063964
28	0	0	0	0	0	1	1	HT	prairie	-1.581063964
28	0	0	0	0	0	1	1	AT	prairie	-1.581063964
28	0	0	0	0	0	1	1	BF	prairie	-1.581063964
28	0	0	0	0	0	1	1	SP	prairie	-1.581063964
28	0	0	0	0	0	1	1	GCW	prairie	-1.581063964
28	0	0	0	0	0	1	1	BCV	prairie	-1.581063964
28	0	0	0	0	0	1	1	RCW	prairie	-1.581063964
28	0	0	0	0	0	1	1	BR	prairie	-1.581063964
28	0	0	0	0	0	1	1	SO	prairie	-1.581063964
28	0	0	0	0	0	1	1	PB	prairie	-1.581063964
29	0	0	0	0	0	1	1	1	burn	-1.581063964
29	0	0	0	0	0	1	1	3	burn	-1.581063964
29	0	0	0	0	0	1	1	5	burn	-1.581063964
29	0	0	0	0	0	1	1	7	burn	-1.581063964
29	0	0	0	0	0	1	1	WF	burn	-1.581063964
29	0	0	0	0	0	1	1	CRLF	burn	-1.581063964
29	0	0	0	0	0	1	1	HT	burn	-1.581063964
29	0	0	0	0	0	1	1	AT	burn	-1.581063964
29	0	0	0	0	0	1	1	BF	burn	-1.581063964
29	0	0	0	0	0	1	1	SP	burn	-1.581063964
29	0	0	0	0	0	1	1	GCW	burn	-1.581063964
29	0	0	0	0	0	1	1	BCV	burn	-1.581063964
29	0	0	0	0	0	1	1	RCW	burn	-1.581063964
29	0	0	0	0	0	1	1	BR	burn	-1.581063964
29	0	0	0	0	0	1	1	SO	burn	-1.581063964
29	0	0	0	0	0	1	1	PB	burn	-1.581063964
30	0	0	0	0	0	1	1	1	burn	-1.581063964
30	0	0	0	0	0	1	1	3	burn	-1.581063964
30	0	0	0	0	0	1	1	5	burn	-1.581063964
30	0	0	0	0	0	1	1	7	burn	-1.581063964
30	0	0	0	0	0	1	1	WF	burn	-1.581063964
30	0	0	0	0	0	1	1	CRLF	burn	-1.581063964
30	0	0	0	0	0	1	1	HT	burn	-1.581063964
30	0	0	0	0	0	1	1	AT	burn	-1.581063964
30	0	0	0	0	0	1	1	BF	burn	-1.581063964
30	0	0	0	0	0	1	1	SP	burn	-1.581063964
30	0	0	0	0	0	1	1	GCW	burn	-1.581063964
30	0	0	0	0	0	1	1	BCV	burn	-1.581063964
30	0	0	0	0	0	1	1	RCW	burn	-1.581063964
30	0	0	0	0	0	1	1	BR	burn	-1.581063964
30	0	0	0	0	0	1	1	SO	burn	-1.581063964
30	0	0	0	0	0	1	1	PB	burn	-1.581063964
1	0	0	0	0	0	1	1	1	road	-1.581063964
1	0	0	0	0	0	1	1	3	road	-1.581063964
1	0	0	0	0	0	1	1	5	road	-1.581063964
1	0	0	0	0	0	1	1	7	road	-1.581063964
1	0	0	0	0	0	1	1	WF	road	-1.581063964
1	0	0	0	0	0	1	1	CRLF	road	-1.581063964
1	0	0	0	0	0	1	1	HT	road	-1.581063964
1	0	0	0	0	0	1	1	AT	road	-1.581063964
1	0	0	0	0	0	1	1	BF	road	-1.581063964
1	0	0	0	0	0	1	1	SP	road	-1.581063964
1	0	0	0	0	0	1	1	GCW	road	-1.581063964
1	0	0	0	0	0	1	1	BCV	road	-1.581063964
1	0	0	0	0	0	1	1	RCW	road	-1.581063964
1	0	0	0	0	0	1	1	BR	road	-1.581063964
1	0	0	0	0	0	1	1	SO	road	-1.581063964
1	0	0	0	0	0	1	1	PB	road	-1.581063964
2	0	0	0	0	0	1	1	1	thinned	-1.581063964
2	0	0	0	0	0	1	1	3	thinned	-1.581063964
2	0	0	0	0	0	1	1	5	thinned	-1.581063964
2	0	0	0	0	0	1	1	7	thinned	-1.581063964
2	0	0	0	0	0	1	1	WF	thinned	-1.581063964
2	0	0	0	0	0	1	1	CRLF	thinned	-1.581063964
2	0	0	0	0	0	1	1	HT	thinned	-1.581063964
2	0	0	0	0	0	1	1	AT	thinned	-1.581063964
2	0	0	0	0	0	1	1	BF	thinned	-1.581063964
2	0	0	0	0	0	1	1	SP	thinned	-1.581063964
2	0	0	0	0	0	1	1	GCW	thinned	-1.581063964
2	0	0	0	0	0	1	1	BCV	thinned	-1.581063964
2	0	0	0	0	0	1	1	RCW	thinned	-1.581063964
2	0	0	0	0	0	1	1	BR	thinned	-1.581063964
2	0	0	0	0	0	1	1	SO	thinned	-1.581063964
2	0	0	0	0	0	1	1	PB	thinned	-1.581063964
3	0	0	0	0	0	1	1	1	road	-1.581063964
3	0	0	0	0	0	1	1	3	road	-1.581063964
3	0	0	0	0	0	1	1	5	road	-1.581063964
3	0	0	0	0	0	1	1	7	road	-1.581063964
3	0	0	0	0	0	1	1	WF	road	-1.581063964
3	0	0	0	0	0	1	1	CRLF	road	-1.581063964
3	0	0	0	0	0	1	1	HT	road	-1.581063964
3	0	0	0	0	0	1	1	AT	road	-1.581063964
3	0	0	0	0	0	1	1	BF	road	-1.581063964
3	0	0	0	0	0	1	1	SP	road	-1.581063964
3	0	0	0	0	0	1	1	GCW	road	-1.581063964
3	0	0	0	0	0	1	1	BCV	road	-1.581063964
3	0	0	0	0	0	1	1	RCW	road	-1.581063964
3	0	0	0	0	0	1	1	BR	road	-1.581063964
3	0	0	0	0	0	1	1	SO	road	-1.581063964
3	0	0	0	0	0	1	1	PB	road	-1.581063964
4	0	0	0	0	0	1	1	1	thinned	-1.581063964
4	0	0	0	0	0	1	1	3	thinned	-1.581063964
4	0	0	0	0	0	1	1	5	thinned	-1.581063964
4	0	0	0	0	0	1	1	7	thinned	-1.581063964
4	0	0	0	0	0	1	1	WF	thinned	-1.581063964
4	0	0	0	0	0	1	1	CRLF	thinned	-1.581063964
4	0	0	0	0	0	1	1	HT	thinned	-1.581063964
4	0	0	0	0	0	1	1	AT	thinned	-1.581063964
4	0	0	0	0	0	1	1	BF	thinned	-1.581063964
4	0	0	0	0	0	1	1	SP	thinned	-1.581063964
4	0	0	0	0	0	1	1	GCW	thinned	-1.581063964
4	0	0	0	0	0	1	1	BCV	thinned	-1.581063964
4	0	0	0	0	0	1	1	RCW	thinned	-1.581063964
4	0	0	0	0	0	1	1	BR	thinned	-1.581063964
4	0	0	0	0	0	1	1	SO	thinned	-1.581063964
4	0	0	0	0	0	1	1	PB	thinned	-1.581063964
5	0	0	0	0	0	1	1	1	thinned	-1.581063964
5	0	0	0	0	0	1	1	3	thinned	-1.581063964
5	0	0	0	0	0	1	1	5	thinned	-1.581063964
5	0	0	0	0	0	1	1	7	thinned	-1.581063964
5	0	0	0	0	0	1	1	WF	thinned	-1.581063964
5	0	0	0	0	0	1	1	CRLF	thinned	-1.581063964
5	0	0	0	0	0	1	1	HT	thinned	-1.581063964
5	0	0	0	0	0	1	1	AT	thinned	-1.581063964
5	0	0	0	0	0	1	1	BF	thinned	-1.581063964
5	0	0	0	0	0	1	1	SP	thinned	-1.581063964
5	0	0	0	0	0	1	1	GCW	thinned	-1.581063964
5	0	0	0	0	0	1	1	BCV	thinned	-1.581063964
5	0	0	0	0	0	1	1	RCW	thinned	-1.581063964
5	0	0	0	0	0	1	1	BR	thinned	-1.581063964
5	0	0	0	0	0	1	1	SO	thinned	-1.581063964
5	0	0	0	0	0	1	1	PB	thinned	-1.581063964
6	0	0	0	0	0	1	1	1	thinned	-1.581063964
6	0	0	0	0	0	1	1	3	thinned	-1.581063964
6	0	0	0	0	0	1	1	5	thinned	-1.581063964
6	0	0	0	0	0	1	1	7	thinned	-1.581063964
6	0	0	0	0	0	1	1	WF	thinned	-1.581063964
6	0	0	0	0	0	1	1	CRLF	thinned	-1.581063964
6	0	0	0	0	0	1	1	HT	thinned	-1.581063964
6	0	0	0	0	0	1	1	AT	thinned	-1.581063964
6	0	0	0	0	0	1	1	BF	thinned	-1.581063964
6	0	0	0	0	0	1	1	SP	thinned	-1.581063964
6	0	0	0	0	0	1	1	GCW	thinned	-1.581063964
6	0	0	0	0	0	1	1	BCV	thinned	-1.581063964
6	0	0	0	0	0	1	1	RCW	thinned	-1.581063964
6	0	0	0	0	0	1	1	BR	thinned	-1.581063964
6	0	0	0	0	0	1	1	SO	thinned	-1.581063964
6	0	0	0	0	0	1	1	PB	thinned	-1.581063964
7	0	0	0	0	0	1	1	1	road	-1.581063964
7	0	0	0	0	0	1	1	3	road	-1.581063964
7	0	0	0	0	0	1	1	5	road	-1.581063964
7	0	0	0	0	0	1	1	7	road	-1.581063964
7	0	0	0	0	0	1	1	WF	road	-1.581063964
7	0	0	0	0	0	1	1	CRLF	road	-1.581063964
7	0	0	0	0	0	1	1	HT	road	-1.581063964
7	0	0	0	0	0	1	1	AT	road	-1.581063964
7	0	0	0	0	0	1	1	BF	road	-1.581063964
7	0	0	0	0	0	1	1	SP	road	-1.581063964
7	0	0	0	0	0	1	1	GCW	road	-1.581063964
7	0	0	0	0	0	1	1	BCV	road	-1.581063964
7	0	0	0	0	0	1	1	RCW	road	-1.581063964
7	0	0	0	0	0	1	1	BR	road	-1.581063964
7	0	0	0	0	0	1	1	SO	road	-1.581063964
7	0	0	0	0	0	1	1	PB	road	-1.581063964
8	0	0	0	0	0	1	1	1	road	-1.581063964
8	0	0	0	0	0	1	1	3	road	-1.581063964
8	0	0	0	0	0	1	1	5	road	-1.581063964
8	0	0	0	0	0	1	1	7	road	-1.581063964
8	0	0	0	0	0	1	1	WF	road	-1.581063964
8	0	0	0	0	0	1	1	CRLF	road	-1.581063964
8	0	0	0	0	0	1	1	HT	road	-1.581063964
8	0	0	0	0	0	1	1	AT	road	-1.581063964
8	0	0	0	0	0	1	1	BF	road	-1.581063964
8	0	0	0	0	0	1	1	SP	road	-1.581063964
8	0	0	0	0	0	1	1	GCW	road	-1.581063964
8	0	0	0	0	0	1	1	BCV	road	-1.581063964
8	0	0	0	0	0	1	1	RCW	road	-1.581063964
8	0	0	0	0	0	1	1	BR	road	-1.581063964
8	0	0	0	0	0	1	1	SO	road	-1.581063964
8	0	0	0	0	0	1	1	PB	road	-1.581063964
9	0	0	0	0	0	1	1	1	thinned	-1.581063964
9	0	0	0	0	0	1	1	3	thinned	-1.581063964
9	0	0	0	0	0	1	1	5	thinned	-1.581063964
9	0	0	0	0	0	1	1	7	thinned	-1.581063964
9	0	0	0	0	0	1	1	WF	thinned	-1.581063964
9	0	0	0	0	0	1	1	CRLF	thinned	-1.581063964
9	0	0	0	0	0	1	1	HT	thinned	-1.581063964
9	0	0	0	0	0	1	1	AT	thinned	-1.581063964
9	0	0	0	0	0	1	1	BF	thinned	-1.581063964
9	0	0	0	0	0	1	1	SP	thinned	-1.581063964
9	0	0	0	0	0	1	1	GCW	thinned	-1.581063964
9	0	0	0	0	0	1	1	BCV	thinned	-1.581063964
9	0	0	0	0	0	1	1	RCW	thinned	-1.581063964
9	0	0	0	0	0	1	1	BR	thinned	-1.581063964
9	0	0	0	0	0	1	1	SO	thinned	-1.581063964
9	0	0	0	0	0	1	1	PB	thinned	-1.581063964
10	0	0	0	0	0	1	1	1	thinned	-1.581063964
10	0	0	0	0	0	1	1	3	thinned	-1.581063964
10	0	0	0	0	0	1	1	5	thinned	-1.581063964
10	0	0	0	0	0	1	1	7	thinned	-1.581063964
10	0	0	0	0	0	1	1	WF	thinned	-1.581063964
10	0	0	0	0	0	1	1	CRLF	thinned	-1.581063964
10	0	0	0	0	0	1	1	HT	thinned	-1.581063964
10	0	0	0	0	0	1	1	AT	thinned	-1.581063964
10	0	0	0	0	0	1	1	BF	thinned	-1.581063964
10	0	0	0	0	0	1	1	SP	thinned	-1.581063964
10	0	0	0	0	0	1	1	GCW	thinned	-1.581063964
10	0	0	0	0	0	1	1	BCV	thinned	-1.581063964
10	0	0	0	0	0	1	1	RCW	thinned	-1.581063964
10	0	0	0	0	0	1	1	BR	thinned	-1.581063964
10	0	0	0	0	0	1	1	SO	thinned	-1.581063964
10	0	0	0	0	0	1	1	PB	thinned	-1.581063964
11	0	0	0	0	0	1	1	1	unthinned	-1.581063964
11	0	0	0	0	0	1	1	3	unthinned	-1.581063964
11	0	0	0	0	0	1	1	5	unthinned	-1.581063964
11	0	0	0	0	0	1	1	7	unthinned	-1.581063964
11	0	0	0	0	0	1	1	WF	unthinned	-1.581063964
11	0	0	0	0	0	1	1	CRLF	unthinned	-1.581063964
11	0	0	0	0	0	1	1	HT	unthinned	-1.581063964
11	0	0	0	0	0	1	1	AT	unthinned	-1.581063964
11	0	0	0	0	0	1	1	BF	unthinned	-1.581063964
11	0	0	0	0	0	1	1	SP	unthinned	-1.581063964
11	0	0	0	0	0	1	1	GCW	unthinned	-1.581063964
11	0	0	0	0	0	1	1	BCV	unthinned	-1.581063964
11	0	0	0	0	0	1	1	RCW	unthinned	-1.581063964
11	0	0	0	0	0	1	1	BR	unthinned	-1.581063964
11	0	0	0	0	0	1	1	SO	unthinned	-1.581063964
11	0	0	0	0	0	1	1	PB	unthinned	-1.581063964
12	0	0	0	0	0	1	1	1	unthinned	-1.581063964
12	0	0	0	0	0	1	1	3	unthinned	-1.581063964
12	0	0	0	0	0	1	1	5	unthinned	-1.581063964
12	0	0	0	0	0	1	1	7	unthinned	-1.581063964
12	0	0	0	0	0	1	1	WF	unthinned	-1.581063964
12	0	0	0	0	0	1	1	CRLF	unthinned	-1.581063964
12	0	0	0	0	0	1	1	HT	unthinned	-1.581063964
12	0	0	0	0	0	1	1	AT	unthinned	-1.581063964
12	0	0	0	0	0	1	1	BF	unthinned	-1.581063964
12	0	0	0	0	0	1	1	SP	unthinned	-1.581063964
12	0	0	0	0	0	1	1	GCW	unthinned	-1.581063964
12	0	0	0	0	0	1	1	BCV	unthinned	-1.581063964
12	0	0	0	0	0	1	1	RCW	unthinned	-1.581063964
12	0	0	0	0	0	1	1	BR	unthinned	-1.581063964
12	0	0	0	0	0	1	1	SO	unthinned	-1.581063964
12	0	0	0	0	0	1	1	PB	unthinned	-1.581063964
13	0	0	0	0	0	1	1	1	road	-1.581063964
13	0	0	0	0	0	1	1	3	road	-1.581063964
13	0	0	0	0	0	1	1	5	road	-1.581063964
13	0	0	0	0	0	1	1	7	road	-1.581063964
13	0	0	0	0	0	1	1	WF	road	-1.581063964
13	0	0	0	0	0	1	1	CRLF	road	-1.581063964
13	0	0	0	0	0	1	1	HT	road	-1.581063964
13	0	0	0	0	0	1	1	AT	road	-1.581063964
13	0	0	0	0	0	1	1	BF	road	-1.581063964
13	0	0	0	0	0	1	1	SP	road	-1.581063964
13	0	0	0	0	0	1	1	GCW	road	-1.581063964
13	0	0	0	0	0	1	1	BCV	road	-1.581063964
13	0	0	0	0	0	1	1	RCW	road	-1.581063964
13	0	0	0	0	0	1	1	BR	road	-1.581063964
13	0	0	0	0	0	1	1	SO	road	-1.581063964
13	0	0	0	0	0	1	1	PB	road	-1.581063964
14	0	0	0	0	0	1	1	1	road	-1.581063964
14	0	0	0	0	0	1	1	3	road	-1.581063964
14	0	0	0	0	0	1	1	5	road	-1.581063964
14	0	0	0	0	0	1	1	7	road	-1.581063964
14	0	0	0	0	0	1	1	WF	road	-1.581063964
14	0	0	0	0	0	1	1	CRLF	road	-1.581063964
14	0	0	0	0	0	1	1	HT	road	-1.581063964
14	0	0	0	0	0	1	1	AT	road	-1.581063964
14	0	0	0	0	0	1	1	BF	road	-1.581063964
14	0	0	0	0	0	1	1	SP	road	-1.581063964
14	0	0	0	0	0	1	1	GCW	road	-1.581063964
14	0	0	0	0	0	1	1	BCV	road	-1.581063964
14	0	0	0	0	0	1	1	RCW	road	-1.581063964
14	0	0	0	0	0	1	1	BR	road	-1.581063964
14	0	0	0	0	0	1	1	SO	road	-1.581063964
14	0	0	0	0	0	1	1	PB	road	-1.581063964
15	0	0	0	0	0	1	1	1	prairie	-1.581063964
15	0	0	0	0	0	1	1	3	prairie	-1.581063964
15	0	0	0	0	0	1	1	5	prairie	-1.581063964
15	0	0	0	0	0	1	1	7	prairie	-1.581063964
15	0	0	0	0	0	1	1	WF	prairie	-1.581063964
15	0	0	0	0	0	1	1	CRLF	prairie	-1.581063964
15	0	0	0	0	0	1	1	HT	prairie	-1.581063964
15	0	0	0	0	0	1	1	AT	prairie	-1.581063964
15	0	0	0	0	0	1	1	BF	prairie	-1.581063964
15	0	0	0	0	0	1	1	SP	prairie	-1.581063964
15	0	0	0	0	0	1	1	GCW	prairie	-1.581063964
15	0	0	0	0	0	1	1	BCV	prairie	-1.581063964
15	0	0	0	0	0	1	1	RCW	prairie	-1.581063964
15	0	0	0	0	0	1	1	BR	prairie	-1.581063964
15	0	0	0	0	0	1	1	SO	prairie	-1.581063964
15	0	0	0	0	0	1	1	PB	prairie	-1.581063964
16	0	0	0	0	0	1	1	1	prairie	-1.581063964
16	0	0	0	0	0	1	1	3	prairie	-1.581063964
16	0	0	0	0	0	1	1	5	prairie	-1.581063964
16	0	0	0	0	0	1	1	7	prairie	-1.581063964
16	0	0	0	0	0	1	1	WF	prairie	-1.581063964
16	0	0	0	0	0	1	1	CRLF	prairie	-1.581063964
16	0	0	0	0	0	1	1	HT	prairie	-1.581063964
16	0	0	0	0	0	1	1	AT	prairie	-1.581063964
16	0	0	0	0	0	1	1	BF	prairie	-1.581063964
16	0	0	0	0	0	1	1	SP	prairie	-1.581063964
16	0	0	0	0	0	1	1	GCW	prairie	-1.581063964
16	0	0	0	0	0	1	1	BCV	prairie	-1.581063964
16	0	0	0	0	0	1	1	RCW	prairie	-1.581063964
16	0	0	0	0	0	1	1	BR	prairie	-1.581063964
16	0	0	0	0	0	1	1	SO	prairie	-1.581063964
16	0	0	0	0	0	1	1	PB	prairie	-1.581063964
17	0	0	0	0	0	1	1	1	unthinned	-1.581063964
17	0	0	0	0	0	1	1	3	unthinned	-1.581063964
17	0	0	0	0	0	1	1	5	unthinned	-1.581063964
17	0	0	0	0	0	1	1	7	unthinned	-1.581063964
17	0	0	0	0	0	1	1	WF	unthinned	-1.581063964
17	0	0	0	0	0	1	1	CRLF	unthinned	-1.581063964
17	0	0	0	0	0	1	1	HT	unthinned	-1.581063964
17	0	0	0	0	0	1	1	AT	unthinned	-1.581063964
17	0	0	0	0	0	1	1	BF	unthinned	-1.581063964
17	0	0	0	0	0	1	1	SP	unthinned	-1.581063964
17	0	0	0	0	0	1	1	GCW	unthinned	-1.581063964
17	0	0	0	0	0	1	1	BCV	unthinned	-1.581063964
17	0	0	0	0	0	1	1	RCW	unthinned	-1.581063964
17	0	0	0	0	0	1	1	BR	unthinned	-1.581063964
17	0	0	0	0	0	1	1	SO	unthinned	-1.581063964
17	0	0	0	0	0	1	1	PB	unthinned	-1.581063964
18	0	0	0	0	0	1	1	1	unthinned	-1.581063964
18	0	0	0	0	0	1	1	3	unthinned	-1.581063964
18	0	0	0	0	0	1	1	5	unthinned	-1.581063964
18	0	0	0	0	0	1	1	7	unthinned	-1.581063964
18	0	0	0	0	0	1	1	WF	unthinned	-1.581063964
18	0	0	0	0	0	1	1	CRLF	unthinned	-1.581063964
18	0	0	0	0	0	1	1	HT	unthinned	-1.581063964
18	0	0	0	0	0	1	1	AT	unthinned	-1.581063964
18	0	0	0	0	0	1	1	BF	unthinned	-1.581063964
18	0	0	0	0	0	1	1	SP	unthinned	-1.581063964
18	0	0	0	0	0	1	1	GCW	unthinned	-1.581063964
18	0	0	0	0	0	1	1	BCV	unthinned	-1.581063964
18	0	0	0	0	0	1	1	RCW	unthinned	-1.581063964
18	0	0	0	0	0	1	1	BR	unthinned	-1.581063964
18	0	0	0	0	0	1	1	SO	unthinned	-1.581063964
18	0	0	0	0	0	1	1	PB	unthinned	-1.581063964
19	0	0	0	0	0	1	1	1	prairie	-1.581063964
19	0	0	0	0	0	1	1	3	prairie	-1.581063964
19	0	0	0	0	0	1	1	5	prairie	-1.581063964
19	0	0	0	0	0	1	1	7	prairie	-1.581063964
19	0	0	0	0	0	1	1	WF	prairie	-1.581063964
19	0	0	0	0	0	1	1	CRLF	prairie	-1.581063964
19	0	0	0	0	0	1	1	HT	prairie	-1.581063964
19	0	0	0	0	0	1	1	AT	prairie	-1.581063964
19	0	0	0	0	0	1	1	BF	prairie	-1.581063964
19	0	0	0	0	0	1	1	SP	prairie	-1.581063964
19	0	0	0	0	0	1	1	GCW	prairie	-1.581063964
19	0	0	0	0	0	1	1	BCV	prairie	-1.581063964
19	0	0	0	0	0	1	1	RCW	prairie	-1.581063964
19	0	0	0	0	0	1	1	BR	prairie	-1.581063964
19	0	0	0	0	0	1	1	SO	prairie	-1.581063964
19	0	0	0	0	0	1	1	PB	prairie	-1.581063964
20	0	0	0	0	0	1	1	1	prairie	-1.581063964
20	0	0	0	0	0	1	1	3	prairie	-1.581063964
20	0	0	0	0	0	1	1	5	prairie	-1.581063964
20	0	0	0	0	0	1	1	7	prairie	-1.581063964
20	0	0	0	0	0	1	1	WF	prairie	-1.581063964
20	0	0	0	0	0	1	1	CRLF	prairie	-1.581063964
20	0	0	0	0	0	1	1	HT	prairie	-1.581063964
20	0	0	0	0	0	1	1	AT	prairie	-1.581063964
20	0	0	0	0	0	1	1	BF	prairie	-1.581063964
20	0	0	0	0	0	1	1	SP	prairie	-1.581063964
20	0	0	0	0	0	1	1	GCW	prairie	-1.581063964
20	0	0	0	0	0	1	1	BCV	prairie	-1.581063964
20	0	0	0	0	0	1	1	RCW	prairie	-1.581063964
20	0	0	0	0	0	1	1	BR	prairie	-1.581063964
20	0	0	0	0	0	1	1	SO	prairie	-1.581063964
20	0	0	0	0	0	1	1	PB	prairie	-1.581063964
21	0	0	0	0	0	1	1	1	burn	-1.581063964
21	0	0	0	0	0	1	1	3	burn	-1.581063964
21	0	0	0	0	0	1	1	5	burn	-1.581063964
21	0	0	0	0	0	1	1	7	burn	-1.581063964
21	0	0	0	0	0	1	1	WF	burn	-1.581063964
21	0	0	0	0	0	1	1	CRLF	burn	-1.581063964
21	0	0	0	0	0	1	1	HT	burn	-1.581063964
21	0	0	0	0	0	1	1	AT	burn	-1.581063964
21	0	0	0	0	0	1	1	BF	burn	-1.581063964
21	0	0	0	0	0	1	1	SP	burn	-1.581063964
21	0	0	0	0	0	1	1	GCW	burn	-1.581063964
21	0	0	0	0	0	1	1	BCV	burn	-1.581063964
21	0	0	0	0	0	1	1	RCW	burn	-1.581063964
21	0	0	0	0	0	1	1	BR	burn	-1.581063964
21	0	0	0	0	0	1	1	SO	burn	-1.581063964
21	0	0	0	0	0	1	1	PB	burn	-1.581063964
22	0	0	0	0	0	1	1	1	burn	-1.581063964
22	0	0	0	0	0	1	1	3	burn	-1.581063964
22	0	0	0	0	0	1	1	5	burn	-1.581063964
22	0	0	0	0	0	1	1	7	burn	-1.581063964
22	0	0	0	0	0	1	1	WF	burn	-1.581063964
22	0	0	0	0	0	1	1	CRLF	burn	-1.581063964
22	0	0	0	0	0	1	1	HT	burn	-1.581063964
22	0	0	0	0	0	1	1	AT	burn	-1.581063964
22	0	0	0	0	0	1	1	BF	burn	-1.581063964
22	0	0	0	0	0	1	1	SP	burn	-1.581063964
22	0	0	0	0	0	1	1	GCW	burn	-1.581063964
22	0	0	0	0	0	1	1	BCV	burn	-1.581063964
22	0	0	0	0	0	1	1	RCW	burn	-1.581063964
22	0	0	0	0	0	1	1	BR	burn	-1.581063964
22	0	0	0	0	0	1	1	SO	burn	-1.581063964
22	0	0	0	0	0	1	1	PB	burn	-1.581063964
23	0	0	0	0	0	1	1	1	unthinned	-1.581063964
23	0	0	0	0	0	1	1	3	unthinned	-1.581063964
23	0	0	0	0	0	1	1	5	unthinned	-1.581063964
23	0	0	0	0	0	1	1	7	unthinned	-1.581063964
23	0	0	0	0	0	1	1	WF	unthinned	-1.581063964
23	0	0	0	0	0	1	1	CRLF	unthinned	-1.581063964
23	0	0	0	0	0	1	1	HT	unthinned	-1.581063964
23	0	0	0	0	0	1	1	AT	unthinned	-1.581063964
23	0	0	0	0	0	1	1	BF	unthinned	-1.581063964
23	0	0	0	0	0	1	1	SP	unthinned	-1.581063964
23	0	0	0	0	0	1	1	GCW	unthinned	-1.581063964
23	0	0	0	0	0	1	1	BCV	unthinned	-1.581063964
23	0	0	0	0	0	1	1	RCW	unthinned	-1.581063964
23	0	0	0	0	0	1	1	BR	unthinned	-1.581063964
23	0	0	0	0	0	1	1	SO	unthinned	-1.581063964
23	0	0	0	0	0	1	1	PB	unthinned	-1.581063964
24	0	0	0	0	0	1	1	1	unthinned	-1.581063964
24	0	0	0	0	0	1	1	3	unthinned	-1.581063964
24	0	0	0	0	0	1	1	5	unthinned	-1.581063964
24	0	0	0	0	0	1	1	7	unthinned	-1.581063964
24	0	0	0	0	0	1	1	WF	unthinned	-1.581063964
24	0	0	0	0	0	1	1	CRLF	unthinned	-1.581063964
24	0	0	0	0	0	1	1	HT	unthinned	-1.581063964
24	0	0	0	0	0	1	1	AT	unthinned	-1.581063964
24	0	0	0	0	0	1	1	BF	unthinned	-1.581063964
24	0	0	0	0	0	1	1	SP	unthinned	-1.581063964
24	0	0	0	0	0	1	1	GCW	unthinned	-1.581063964
24	0	0	0	0	0	1	1	BCV	unthinned	-1.581063964
24	0	0	0	0	0	1	1	RCW	unthinned	-1.581063964
24	0	0	0	0	0	1	1	BR	unthinned	-1.581063964
24	0	0	0	0	0	1	1	SO	unthinned	-1.581063964
24	0	0	0	0	0	1	1	PB	unthinned	-1.581063964
25	0	0	0	0	0	1	1	1	burn	-1.581063964
25	0	0	0	0	0	1	1	3	burn	-1.581063964
25	0	0	0	0	0	1	1	5	burn	-1.581063964
25	0	0	0	0	0	1	1	7	burn	-1.581063964
25	0	0	0	0	0	1	1	WF	burn	-1.581063964
25	0	0	0	0	0	1	1	CRLF	burn	-1.581063964
25	0	0	0	0	0	1	1	HT	burn	-1.581063964
25	0	0	0	0	0	1	1	AT	burn	-1.581063964
25	0	0	0	0	0	1	1	BF	burn	-1.581063964
25	0	0	0	0	0	1	1	SP	burn	-1.581063964
25	0	0	0	0	0	1	1	GCW	burn	-1.581063964
25	0	0	0	0	0	1	1	BCV	burn	-1.581063964
25	0	0	0	0	0	1	1	RCW	burn	-1.581063964
25	0	0	0	0	0	1	1	BR	burn	-1.581063964
25	0	0	0	0	0	1	1	SO	burn	-1.581063964
25	0	0	0	0	0	1	1	PB	burn	-1.581063964
26	0	0	0	0	0	1	1	1	burn	-1.581063964
26	0	0	0	0	0	1	1	3	burn	-1.581063964
26	0	0	0	0	0	1	1	5	burn	-1.581063964
26	0	0	0	0	0	1	1	7	burn	-1.581063964
26	0	0	0	0	0	1	1	WF	burn	-1.581063964
26	0	0	0	0	0	1	1	CRLF	burn	-1.581063964
26	0	0	0	0	0	1	1	HT	burn	-1.581063964
26	0	0	0	0	0	1	1	AT	burn	-1.581063964
26	0	0	0	0	0	1	1	BF	burn	-1.581063964
26	0	0	0	0	0	1	1	SP	burn	-1.581063964
26	0	0	0	0	0	1	1	GCW	burn	-1.581063964
26	0	0	0	0	0	1	1	BCV	burn	-1.581063964
26	0	0	0	0	0	1	1	RCW	burn	-1.581063964
26	0	0	0	0	0	1	1	BR	burn	-1.581063964
26	0	0	0	0	0	1	1	SO	burn	-1.581063964
26	0	0	0	0	0	1	1	PB	burn	-1.581063964
27	0	0	0	0	0	1	1	1	prairie	-1.581063964
27	0	0	0	0	0	1	1	3	prairie	-1.581063964
27	0	0	0	0	0	1	1	5	prairie	-1.581063964
27	0	0	0	0	0	1	1	7	prairie	-1.581063964
27	0	0	0	0	0	1	1	WF	prairie	-1.581063964
27	0	0	0	0	0	1	1	CRLF	prairie	-1.581063964
27	0	0	0	0	0	1	1	HT	prairie	-1.581063964
27	0	0	0	0	0	1	1	AT	prairie	-1.581063964
27	0	0	0	0	0	1	1	BF	prairie	-1.581063964
27	0	0	0	0	0	1	1	SP	prairie	-1.581063964
27	0	0	0	0	0	1	1	GCW	prairie	-1.581063964
27	0	0	0	0	0	1	1	BCV	prairie	-1.581063964
27	0	0	0	0	0	1	1	RCW	prairie	-1.581063964
27	0	0	0	0	0	1	1	BR	prairie	-1.581063964
27	0	0	0	0	0	1	1	SO	prairie	-1.581063964
27	0	0	0	0	0	1	1	PB	prairie	-1.581063964
28	0	0	0	0	0	1	1	1	prairie	-1.581063964
28	0	0	0	0	0	1	1	3	prairie	-1.581063964
28	0	0	0	0	0	1	1	5	prairie	-1.581063964
28	0	0	0	0	0	1	1	7	prairie	-1.581063964
28	0	0	0	0	0	1	1	WF	prairie	-1.581063964
28	0	0	0	0	0	1	1	CRLF	prairie	-1.581063964
28	0	0	0	0	0	1	1	HT	prairie	-1.581063964
28	0	0	0	0	0	1	1	AT	prairie	-1.581063964
28	0	0	0	0	0	1	1	BF	prairie	-1.581063964
28	0	0	0	0	0	1	1	SP	prairie	-1.581063964
28	0	0	0	0	0	1	1	GCW	prairie	-1.581063964
28	0	0	0	0	0	1	1	BCV	prairie	-1.581063964
28	0	0	0	0	0	1	1	RCW	prairie	-1.581063964
28	0	0	0	0	0	1	1	BR	prairie	-1.581063964
28	0	0	0	0	0	1	1	SO	prairie	-1.581063964
28	0	0	0	0	0	1	1	PB	prairie	-1.581063964
29	0	0	0	0	0	1	1	1	burn	-1.581063964
29	0	0	0	0	0	1	1	3	burn	-1.581063964
29	0	0	0	0	0	1	1	5	burn	-1.581063964
29	0	0	0	0	0	1	1	7	burn	-1.581063964
29	0	0	0	0	0	1	1	WF	burn	-1.581063964
29	0	0	0	0	0	1	1	CRLF	burn	-1.581063964
29	0	0	0	0	0	1	1	HT	burn	-1.581063964
29	0	0	0	0	0	1	1	AT	burn	-1.581063964
29	0	0	0	0	0	1	1	BF	burn	-1.581063964
29	0	0	0	0	0	1	1	SP	burn	-1.581063964
29	0	0	0	0	0	1	1	GCW	burn	-1.581063964
29	0	0	0	0	0	1	1	BCV	burn	-1.581063964
29	0	0	0	0	0	1	1	RCW	burn	-1.581063964
29	0	0	0	0	0	1	1	BR	burn	-1.581063964
29	0	0	0	0	0	1	1	SO	burn	-1.581063964
29	0	0	0	0	0	1	1	PB	burn	-1.581063964
30	0	0	0	0	0	1	1	1	burn	-1.581063964
30	0	0	0	0	0	1	1	3	burn	-1.581063964
30	0	0	0	0	0	1	1	5	burn	-1.581063964
30	0	0	0	0	0	1	1	7	burn	-1.581063964
30	0	0	0	0	0	1	1	WF	burn	-1.581063964
30	0	0	0	0	0	1	1	CRLF	burn	-1.581063964
30	0	0	0	0	0	1	1	HT	burn	-1.581063964
30	0	0	0	0	0	1	1	AT	burn	-1.581063964
30	0	0	0	0	0	1	1	BF	burn	-1.581063964
30	0	0	0	0	0	1	1	SP	burn	-1.581063964
30	0	0	0	0	0	1	1	GCW	burn	-1.581063964
30	0	0	0	0	0	1	1	BCV	burn	-1.581063964
30	0	0	0	0	0	1	1	RCW	burn	-1.581063964
30	0	0	0	0	0	1	1	BR	burn	-1.581063964
30	0	0	0	0	0	1	1	SO	burn	-1.581063964
30	0	0	0	0	0	1	1	PB	burn	-1.581063964
1	0.408337859	-0.903683228	-1.205867852	0.038929955	-1.445956289	0	1	1	road	-1.264851171
1	0.408337859	-0.903683228	-1.205867852	0.038929955	-1.626566281	0	1	3	road	-1.264851171
1	0.408337859	-0.903683228	-1.205867852	0.038929955	-1.525760704	0	1	5	road	-1.264851171
1	0.408337859	-0.903683228	-1.205867852	0.038929955	-2.176796722	0	1	7	road	-1.264851171
1	0.408337859	-0.903683228	-1.205867852	0.038929955	-0.807520969	0	1	WF	road	-1.264851171
1	0.408337859	-0.903683228	-1.205867852	0.038929955	-0.807520969	0	1	CRLF	road	-1.264851171
1	0.408337859	-0.903683228	-1.205867852	0.038929955	-0.807520969	0	1	HT	road	-1.264851171
1	0.408337859	-0.903683228	-1.205867852	0.038929955	-0.807520969	0	1	AT	road	-1.264851171
1	0.408337859	-0.903683228	-1.205867852	0.038929955	-0.807520969	0	1	BF	road	-1.264851171
1	0.408337859	-0.903683228	-1.205867852	0.038929955	-1.307348621	0	1	SP	road	-1.264851171
1	0.408337859	-0.903683228	-1.205867852	0.038929955	-0.017877283	0	1	GCW	road	-1.264851171
1	0.408337859	-0.903683228	-1.205867852	0.038929955	-0.017877283	0	1	BCV	road	-1.264851171
1	0.408337859	-0.903683228	-1.205867852	0.038929955	-0.017877283	0	1	RCW	road	-1.264851171
1	0.408337859	-0.903683228	-1.205867852	0.038929955	-0.807520969	0	1	BR	road	-1.264851171
1	0.408337859	-0.903683228	-1.205867852	0.038929955	-0.807520969	0	1	SO	road	-1.264851171
1	0.408337859	-0.903683228	-1.205867852	0.038929955	-0.017877283	0	1	PB	road	-1.264851171
1	-0.066807071	0.048255794	-0.813157826	0.038929955	0.37694456	0	1	1	road	-0.948638378
1	-0.066807071	0.048255794	-0.813157826	0.038929955	-1.353551177	0	1	3	road	-0.948638378
1	-0.066807071	0.048255794	-0.813157826	0.038929955	-1.941583709	0	1	5	road	-0.948638378
1	-0.066807071	0.048255794	-0.813157826	0.038929955	-1.865979526	0	1	7	road	-0.948638378
1	-0.066807071	0.048255794	-0.813157826	0.038929955	0.444148278	0	1	WF	road	-0.948638378
1	-0.066807071	0.048255794	-0.813157826	0.038929955	0.444148278	0	1	CRLF	road	-0.948638378
1	-0.066807071	0.048255794	-0.813157826	0.038929955	-0.244689831	0	1	HT	road	-0.948638378
1	-0.066807071	0.048255794	-0.813157826	0.038929955	0.37694456	0	1	AT	road	-0.948638378
1	-0.066807071	0.048255794	-0.813157826	0.038929955	0.37694456	0	1	BF	road	-0.948638378
1	-0.066807071	0.048255794	-0.813157826	0.038929955	-0.853723525	0	1	SP	road	-0.948638378
1	-0.066807071	0.048255794	-0.813157826	0.038929955	-0.324494246	0	1	GCW	road	-0.948638378
1	-0.066807071	0.048255794	-0.813157826	0.038929955	0.37694456	0	1	BCV	road	-0.948638378
1	-0.066807071	0.048255794	-0.813157826	0.038929955	0.444148278	0	1	RCW	road	-0.948638378
1	-0.066807071	0.048255794	-0.813157826	0.038929955	0.444148278	0	1	BR	road	-0.948638378
1	-0.066807071	0.048255794	-0.813157826	0.038929955	0.444148278	0	1	SO	road	-0.948638378
1	-0.066807071	0.048255794	-0.813157826	0.038929955	-0.324494246	0	1	PB	road	-0.948638378
1	-0.172394836	0.154026796	-0.742821702	-0.0350504	-1.055334679	0	1	1	road	-0.632425586
1	-0.172394836	0.154026796	-0.742821702	-0.0350504	-1.865979526	0	1	3	road	-0.632425586
1	-0.172394836	0.154026796	-0.742821702	-0.0350504	-1.328349783	0	1	5	road	-0.632425586
1	-0.172394836	0.154026796	-0.742821702	-0.0350504	-1.668568605	0	0	7	road	-0.632425586
1	-0.172394836	0.154026796	-0.742821702	-0.0350504	0.049326435	0	1	WF	road	-0.632425586
1	-0.172394836	0.154026796	-0.742821702	-0.0350504	0.049326435	0	1	CRLF	road	-0.632425586
1	-0.172394836	0.154026796	-0.742821702	-0.0350504	-1.202342811	0	1	HT	road	-0.632425586
1	-0.172394836	0.154026796	-0.742821702	-0.0350504	-0.983930728	0	1	AT	road	-0.632425586
1	-0.172394836	0.154026796	-0.742821702	-0.0350504	-0.572307956	0	1	BF	road	-0.632425586
1	-0.172394836	0.154026796	-0.742821702	-0.0350504	-1.487958613	0	1	SP	road	-0.632425586
1	-0.172394836	0.154026796	-0.742821702	-0.0350504	0.721363614	0	1	GCW	road	-0.632425586
1	-0.172394836	0.154026796	-0.742821702	-0.0350504	0.721363614	0	1	BCV	road	-0.632425586
1	-0.172394836	0.154026796	-0.742821702	-0.0350504	0.721363614	0	1	RCW	road	-0.632425586
1	-0.172394836	0.154026796	-0.742821702	-0.0350504	0.049326435	0	1	BR	road	-0.632425586
1	-0.172394836	0.154026796	-0.742821702	-0.0350504	-0.332894711	0	1	SO	road	-0.632425586
1	-0.172394836	0.154026796	-0.742821702	-0.0350504	0.721363614	0	1	PB	road	-0.632425586
1	-1.157880617	-0.269057213	-0.180132709	-0.0350504	2.771077012	0	1	1	road	-0.316212793
1	-1.157880617	-0.269057213	-0.180132709	-0.0350504	2.552664928	0	1	3	road	-0.316212793
1	-1.157880617	-0.269057213	-0.180132709	-0.0350504	0.486150602	0	1	5	road	-0.316212793
1	-1.157880617	-0.269057213	-0.180132709	-0.0350504	-0.080880768	0	0	7	road	-0.316212793
1	-1.157880617	-0.269057213	-0.180132709	-0.0350504	3.220501875	0	1	WF	road	-0.316212793
1	-1.157880617	-0.269057213	-0.180132709	-0.0350504	3.30030629	0	1	CRLF	road	-0.316212793
1	-1.157880617	-0.269057213	-0.180132709	-0.0350504	3.002089792	0	1	HT	road	-0.316212793
1	-1.157880617	-0.269057213	-0.180132709	-0.0350504	3.056692813	0	1	AT	road	-0.316212793
1	-1.157880617	-0.269057213	-0.180132709	-0.0350504	3.220501875	0	1	BF	road	-0.316212793
1	-1.157880617	-0.269057213	-0.180132709	-0.0350504	2.855081659	0	1	SP	road	-0.316212793
1	-1.157880617	-0.269057213	-0.180132709	-0.0350504	2.775277244	0	1	GCW	road	-0.316212793
1	-1.157880617	-0.269057213	-0.180132709	-0.0350504	3.056692813	0	1	BCV	road	-0.316212793
1	-1.157880617	-0.269057213	-0.180132709	-0.0350504	3.30030629	0	1	RCW	road	-0.316212793
1	-1.157880617	-0.269057213	-0.180132709	-0.0350504	3.30030629	0	1	BR	road	-0.316212793
1	-1.157880617	-0.269057213	-0.180132709	-0.0350504	3.30030629	0	1	SO	road	-0.316212793
1	-1.157880617	-0.269057213	-0.180132709	-0.0350504	3.002089792	0	1	PB	road	-0.316212793
1	-1.298664298	-0.903683228	-0.010153742	-0.0350504	-1.823977202	0	1	1	road	0
1	-1.298664298	-0.903683228	-0.010153742	-0.0350504	-1.475357916	0	1	3	road	0
1	-1.298664298	-0.903683228	-0.010153742	-0.0350504	-0.534505864	0	0	5	road	0
1	-1.298664298	-0.903683228	-0.010153742	-0.0350504	-2.214598813	0	0	7	road	0
1	-1.298664298	-0.903683228	-0.010153742	-0.0350504	0.0577269	0	1	WF	road	0
1	-1.298664298	-0.903683228	-0.010153742	-0.0350504	0.859971283	0	1	CRLF	road	0
1	-1.298664298	-0.903683228	-0.010153742	-0.0350504	-1.298948156	0	1	HT	road	0
1	-1.298664298	-0.903683228	-0.010153742	-0.0350504	-1.298948156	0	1	AT	road	0
1	-1.298664298	-0.903683228	-0.010153742	-0.0350504	-0.337094943	0	1	BF	road	0
1	-1.298664298	-0.903683228	-0.010153742	-0.0350504	-1.366151874	0	1	SP	road	0
1	-1.298664298	-0.903683228	-0.010153742	-0.0350504	0.0577269	0	1	GCW	road	0
1	-1.298664298	-0.903683228	-0.010153742	-0.0350504	0.0577269	0	1	BCV	road	0
1	-1.298664298	-0.903683228	-0.010153742	-0.0350504	0.0577269	0	1	RCW	road	0
1	-1.298664298	-0.903683228	-0.010153742	-0.0350504	-0.080880768	0	1	BR	road	0
1	-1.298664298	-0.903683228	-0.010153742	-0.0350504	0.859971283	0	1	SO	road	0
1	-1.298664298	-0.903683228	-0.010153742	-0.0350504	0.0577269	0	1	PB	road	0
1	-1.685819426	-0.903683228	0.29463613	-0.0350504	2.313251683	0	1	1	road	0.316212793
1	-1.685819426	-0.903683228	0.29463613	-0.0350504	2.754276082	0	1	3	road	0.316212793
1	-1.685819426	-0.903683228	0.29463613	-0.0350504	0.69616222	0	0	5	road	0.316212793
1	-1.685819426	-0.903683228	0.29463613	-0.0350504	0.229936427	0	0	7	road	0.316212793
1	-1.685819426	-0.903683228	0.29463613	-0.0350504	3.392711402	0	1	WF	road	0.316212793
1	-1.685819426	-0.903683228	0.29463613	-0.0350504	3.396911635	0	1	CRLF	road	0.316212793
1	-1.685819426	-0.903683228	0.29463613	-0.0350504	3.14069746	0	1	HT	road	0.316212793
1	-1.685819426	-0.903683228	0.29463613	-0.0350504	3.14069746	0	1	AT	road	0.316212793
1	-1.685819426	-0.903683228	0.29463613	-0.0350504	3.384310938	0	1	BF	road	0.316212793
1	-1.685819426	-0.903683228	0.29463613	-0.0350504	3.086094439	0	1	SP	road	0.316212793
1	-1.685819426	-0.903683228	0.29463613	-0.0350504	2.89288375	0	1	GCW	road	0.316212793
1	-1.685819426	-0.903683228	0.29463613	-0.0350504	3.14069746	0	1	BCV	road	0.316212793
1	-1.685819426	-0.903683228	0.29463613	-0.0350504	3.396911635	0	1	RCW	road	0.316212793
1	-1.685819426	-0.903683228	0.29463613	-0.0350504	3.396911635	0	1	BR	road	0.316212793
1	-1.685819426	-0.903683228	0.29463613	-0.0350504	3.396911635	0	1	SO	road	0.316212793
1	-1.685819426	-0.903683228	0.29463613	-0.0350504	3.14069746	0	1	PB	road	0.316212793
1	-1.914592914	-0.903683228	0.42358569	-0.0350504	-0.589108885	0	1	1	road	0.632425586
1	-1.914592914	-0.903683228	0.42358569	-0.0350504	-0.622710744	0	0	3	road	0.632425586
1	-1.914592914	-0.903683228	0.42358569	-0.0350504	-0.27829169	0	0	5	road	0.632425586
1	-1.914592914	-0.903683228	0.42358569	-0.0350504	-1.382952803	0	0	7	road	0.632425586
1	-1.914592914	-0.903683228	0.42358569	-0.0350504	0.637358967	0	1	WF	road	0.632425586
1	-1.914592914	-0.903683228	0.42358569	-0.0350504	0.637358967	0	1	CRLF	road	0.632425586
1	-1.914592914	-0.903683228	0.42358569	-0.0350504	0.637358967	0	1	HT	road	0.632425586
1	-1.914592914	-0.903683228	0.42358569	-0.0350504	0.637358967	0	1	AT	road	0.632425586
1	-1.914592914	-0.903683228	0.42358569	-0.0350504	0.637358967	0	1	BF	road	0.632425586
1	-1.914592914	-0.903683228	0.42358569	-0.0350504	0.637358967	0	0	SP	road	0.632425586
1	-1.914592914	-0.903683228	0.42358569	-0.0350504	-0.244689831	0	0	GCW	road	0.632425586
1	-1.914592914	-0.903683228	0.42358569	-0.0350504	0.637358967	0	1	BCV	road	0.632425586
1	-1.914592914	-0.903683228	0.42358569	-0.0350504	0.637358967	0	1	RCW	road	0.632425586
1	-1.914592914	-0.903683228	0.42358569	-0.0350504	0.637358967	0	1	BR	road	0.632425586
1	-1.914592914	-0.903683228	0.42358569	-0.0350504	0.637358967	0	1	SO	road	0.632425586
1	-1.914592914	-0.903683228	0.42358569	-0.0350504	0.637358967	0	1	PB	road	0.632425586
1	-2.477727643	-0.903683228	0.792850342	-0.109030756	-0.194287042	0	1	1	road	0.948638378
1	-2.477727643	-0.903683228	0.792850342	-0.109030756	-0.080880768	0	0	3	road	0.948638378
1	-2.477727643	-0.903683228	0.792850342	-0.109030756	-0.404298661	0	0	5	road	0.948638378
1	-2.477727643	-0.903683228	0.792850342	-0.109030756	-1.870179758	0	0	7	road	0.948638378
1	-2.477727643	-0.903683228	0.792850342	-0.109030756	1.195989872	0	1	WF	road	0.948638378
1	-2.477727643	-0.903683228	0.792850342	-0.109030756	1.195989872	0	1	CRLF	road	0.948638378
1	-2.477727643	-0.903683228	0.792850342	-0.109030756	1.195989872	0	1	HT	road	0.948638378
1	-2.477727643	-0.903683228	0.792850342	-0.109030756	1.195989872	0	1	AT	road	0.948638378
1	-2.477727643	-0.903683228	0.792850342	-0.109030756	1.195989872	0	1	BF	road	0.948638378
1	-2.477727643	-0.903683228	0.792850342	-0.109030756	1.027980578	0	0	SP	road	0.948638378
1	-2.477727643	-0.903683228	0.792850342	-0.109030756	0.175333406	0	0	GCW	road	0.948638378
1	-2.477727643	-0.903683228	0.792850342	-0.109030756	1.195989872	0	0	BCV	road	0.948638378
1	-2.477727643	-0.903683228	0.792850342	-0.109030756	1.195989872	0	0	RCW	road	0.948638378
1	-2.477727643	-0.903683228	0.792850342	-0.109030756	1.195989872	0	1	BR	road	0.948638378
1	-2.477727643	-0.903683228	0.792850342	-0.109030756	1.195989872	0	1	SO	road	0.948638378
1	-2.477727643	-0.903683228	0.792850342	-0.109030756	1.195989872	0	0	PB	road	0.948638378
1	-2.724099089	-0.903683228	0.863186466	-0.109030756	-0.471502379	0	1	1	road	1.264851171
1	-2.724099089	-0.903683228	0.863186466	-0.109030756	-0.652112371	0	0	3	road	1.264851171
1	-2.724099089	-0.903683228	0.863186466	-0.109030756	-0.345495408	0	0	5	road	1.264851171
1	-2.724099089	-0.903683228	0.863186466	-0.109030756	-1.853378829	0	0	7	road	1.264851171
1	-2.724099089	-0.903683228	0.863186466	-0.109030756	1.12038569	0	1	WF	road	1.264851171
1	-2.724099089	-0.903683228	0.863186466	-0.109030756	1.12038569	0	0	CRLF	road	1.264851171
1	-2.724099089	-0.903683228	0.863186466	-0.109030756	1.12038569	0	0	HT	road	1.264851171
1	-2.724099089	-0.903683228	0.863186466	-0.109030756	1.12038569	0	1	AT	road	1.264851171
1	-2.724099089	-0.903683228	0.863186466	-0.109030756	1.12038569	0	1	BF	road	1.264851171
1	-2.724099089	-0.903683228	0.863186466	-0.109030756	1.12038569	0	0	SP	road	1.264851171
1	-2.724099089	-0.903683228	0.863186466	-0.109030756	-0.01367705	0	0	GCW	road	1.264851171
1	-2.724099089	-0.903683228	0.863186466	-0.109030756	1.12038569	0	0	BCV	road	1.264851171
1	-2.724099089	-0.903683228	0.863186466	-0.109030756	1.12038569	0	0	RCW	road	1.264851171
1	-2.724099089	-0.903683228	0.863186466	-0.109030756	1.12038569	0	1	BR	road	1.264851171
1	-2.724099089	-0.903683228	0.863186466	-0.109030756	1.12038569	0	1	SO	road	1.264851171
1	-2.724099089	-0.903683228	0.863186466	-0.109030756	1.12038569	0	0	PB	road	1.264851171
1	-2.917676653	-0.903683228	1.15625365	-0.109030756	2.313251683	0	1	1	road	1.581063964
1	-2.917676653	-0.903683228	1.15625365	-0.109030756	2.288050289	0	0	3	road	1.581063964
1	-2.917676653	-0.903683228	1.15625365	-0.109030756	0.179533639	0	0	5	road	1.581063964
1	-2.917676653	-0.903683228	1.15625365	-0.109030756	-0.072480304	0	0	7	road	1.581063964
1	-2.917676653	-0.903683228	1.15625365	-0.109030756	3.266704431	0	1	WF	road	1.581063964
1	-2.917676653	-0.903683228	1.15625365	-0.109030756	3.291905826	0	1	CRLF	road	1.581063964
1	-2.917676653	-0.903683228	1.15625365	-0.109030756	3.266704431	0	0	HT	road	1.581063964
1	-2.917676653	-0.903683228	1.15625365	-0.109030756	3.266704431	0	1	AT	road	1.581063964
1	-2.917676653	-0.903683228	1.15625365	-0.109030756	3.266704431	0	1	BF	road	1.581063964
1	-2.917676653	-0.903683228	1.15625365	-0.109030756	2.888683518	0	0	SP	road	1.581063964
1	-2.917676653	-0.903683228	1.15625365	-0.109030756	2.481260978	0	0	GCW	road	1.581063964
1	-2.917676653	-0.903683228	1.15625365	-0.109030756	3.266704431	0	0	BCV	road	1.581063964
1	-2.917676653	-0.903683228	1.15625365	-0.109030756	3.291905826	0	0	RCW	road	1.581063964
1	-2.917676653	-0.903683228	1.15625365	-0.109030756	3.291905826	0	1	BR	road	1.581063964
1	-2.917676653	-0.903683228	1.15625365	-0.109030756	3.291905826	0	1	SO	road	1.581063964
1	-2.917676653	-0.903683228	1.15625365	-0.109030756	3.266704431	0	0	PB	road	1.581063964
1	-2.917676653	-0.903683228	1.15625365	-0.109030756	2.405656795	0	1	1	road	1.581063964
1	-2.917676653	-0.903683228	1.15625365	-0.109030756	2.468660281	0	0	3	road	1.581063964
1	-2.917676653	-0.903683228	1.15625365	-0.109030756	0.53655339	0	0	5	road	1.581063964
1	-2.917676653	-0.903683228	1.15625365	-0.109030756	0.082928294	0	0	7	road	1.581063964
1	-2.917676653	-0.903683228	1.15625365	-0.109030756	3.741330689	0	1	WF	road	1.581063964
1	-2.917676653	-0.903683228	1.15625365	-0.109030756	3.741330689	0	1	CRLF	road	1.581063964
1	-2.917676653	-0.903683228	1.15625365	-0.109030756	3.741330689	0	0	HT	road	1.581063964
1	-2.917676653	-0.903683228	1.15625365	-0.109030756	3.741330689	0	1	AT	road	1.581063964
1	-2.917676653	-0.903683228	1.15625365	-0.109030756	3.741330689	0	1	BF	road	1.581063964
1	-2.917676653	-0.903683228	1.15625365	-0.109030756	2.943286539	0	0	SP	road	1.581063964
1	-2.917676653	-0.903683228	1.15625365	-0.109030756	2.615668414	0	0	GCW	road	1.581063964
1	-2.917676653	-0.903683228	1.15625365	-0.109030756	3.741330689	0	0	BCV	road	1.581063964
1	-2.917676653	-0.903683228	1.15625365	-0.109030756	3.741330689	0	0	RCW	road	1.581063964
1	-2.917676653	-0.903683228	1.15625365	-0.109030756	3.741330689	0	1	BR	road	1.581063964
1	-2.917676653	-0.903683228	1.15625365	-0.109030756	3.741330689	0	1	SO	road	1.581063964
1	-2.917676653	-0.903683228	1.15625365	-0.109030756	3.741330689	0	0	PB	road	1.581063964
1	-3.128852179	-0.903683228	1.162114994	-0.109030756	2.544264463	0	1	1	road	1.264851171
1	-3.128852179	-0.903683228	1.162114994	-0.109030756	2.460259816	0	0	3	road	1.264851171
1	-3.128852179	-0.903683228	1.162114994	-0.109030756	0.032525506	0	0	5	road	1.264851171
1	-3.128852179	-0.903683228	1.162114994	-0.109030756	-0.673113533	0	0	7	road	1.264851171
1	-3.128852179	-0.903683228	1.162114994	-0.109030756	3.438913959	0	1	WF	road	1.264851171
1	-3.128852179	-0.903683228	1.162114994	-0.109030756	3.438913959	0	1	CRLF	road	1.264851171
1	-3.128852179	-0.903683228	1.162114994	-0.109030756	3.438913959	0	0	HT	road	1.264851171
1	-3.128852179	-0.903683228	1.162114994	-0.109030756	3.438913959	0	1	AT	road	1.264851171
1	-3.128852179	-0.903683228	1.162114994	-0.109030756	3.438913959	0	1	BF	road	1.264851171
1	-3.128852179	-0.903683228	1.162114994	-0.109030756	3.438913959	0	0	SP	road	1.264851171
1	-3.128852179	-0.903683228	1.162114994	-0.109030756	2.792078173	0	0	GCW	road	1.264851171
1	-3.128852179	-0.903683228	1.162114994	-0.109030756	3.438913959	0	0	BCV	road	1.264851171
1	-3.128852179	-0.903683228	1.162114994	-0.109030756	3.438913959	0	0	RCW	road	1.264851171
1	-3.128852179	-0.903683228	1.162114994	-0.109030756	3.438913959	0	1	BR	road	1.264851171
1	-3.128852179	-0.903683228	1.162114994	-0.109030756	3.438913959	0	1	SO	road	1.264851171
1	-3.128852179	-0.903683228	1.162114994	-0.109030756	3.438913959	0	0	PB	road	1.264851171
1	-3.058460338	-0.903683228	0.904215872	-0.109030756	-0.93352794	0	1	1	road	0.948638378
1	-3.058460338	-0.903683228	0.904215872	-0.109030756	-0.345495408	0	0	3	road	0.948638378
1	-3.058460338	-0.903683228	0.904215872	-0.109030756	-0.904126313	0	0	5	road	0.948638378
1	-3.058460338	-0.903683228	0.904215872	-0.109030756	-1.332550015	0	0	7	road	0.948638378
1	-3.058460338	-0.903683228	0.904215872	-0.109030756	0.935575465	0	1	WF	road	0.948638378
1	-3.058460338	-0.903683228	0.904215872	-0.109030756	0.935575465	0	0	CRLF	road	0.948638378
1	-3.058460338	-0.903683228	0.904215872	-0.109030756	0.935575465	0	1	HT	road	0.948638378
1	-3.058460338	-0.903683228	0.904215872	-0.109030756	0.935575465	0	1	AT	road	0.948638378
1	-3.058460338	-0.903683228	0.904215872	-0.109030756	0.935575465	0	1	BF	road	0.948638378
1	-3.058460338	-0.903683228	0.904215872	-0.109030756	0.935575465	0	0	SP	road	0.948638378
1	-3.058460338	-0.903683228	0.904215872	-0.109030756	0.334942236	0	0	GCW	road	0.948638378
1	-3.058460338	-0.903683228	0.904215872	-0.109030756	0.935575465	0	0	BCV	road	0.948638378
1	-3.058460338	-0.903683228	0.904215872	-0.109030756	0.935575465	0	0	RCW	road	0.948638378
1	-3.058460338	-0.903683228	0.904215872	-0.109030756	0.935575465	0	1	BR	road	0.948638378
1	-3.058460338	-0.903683228	0.904215872	-0.109030756	0.935575465	0	1	SO	road	0.948638378
1	-3.058460338	-0.903683228	0.904215872	-0.109030756	0.935575465	0	0	PB	road	0.948638378
1	-2.935274615	-0.903683228	1.009720058	-0.109030756	2.426657957	0	1	1	road	0.632425586
1	-2.935274615	-0.903683228	1.009720058	-0.109030756	2.674471667	0	0	3	road	0.632425586
1	-2.935274615	-0.903683228	1.009720058	-0.109030756	0.767566171	0	0	5	road	0.632425586
1	-2.935274615	-0.903683228	1.009720058	-0.109030756	-0.047278909	0	0	7	road	0.632425586
1	-2.935274615	-0.903683228	1.009720058	-0.109030756	3.611123486	0	1	WF	road	0.632425586
1	-2.935274615	-0.903683228	1.009720058	-0.109030756	3.611123486	0	1	CRLF	road	0.632425586
1	-2.935274615	-0.903683228	1.009720058	-0.109030756	3.611123486	0	1	HT	road	0.632425586
1	-2.935274615	-0.903683228	1.009720058	-0.109030756	3.611123486	0	1	AT	road	0.632425586
1	-2.935274615	-0.903683228	1.009720058	-0.109030756	3.611123486	0	1	BF	road	0.632425586
1	-2.935274615	-0.903683228	1.009720058	-0.109030756	3.111295834	0	0	SP	road	0.632425586
1	-2.935274615	-0.903683228	1.009720058	-0.109030756	2.871882588	0	0	GCW	road	0.632425586
1	-2.935274615	-0.903683228	1.009720058	-0.109030756	3.611123486	0	0	BCV	road	0.632425586
1	-2.935274615	-0.903683228	1.009720058	-0.109030756	3.611123486	0	1	RCW	road	0.632425586
1	-2.935274615	-0.903683228	1.009720058	-0.109030756	3.611123486	0	1	BR	road	0.632425586
1	-2.935274615	-0.903683228	1.009720058	-0.109030756	3.611123486	0	1	SO	road	0.632425586
1	-2.935274615	-0.903683228	1.009720058	-0.109030756	3.611123486	0	0	PB	road	0.632425586
1	0.549121541	-0.903683228	-0.426309143	-0.109030756	-1.122538396	0	1	1	road	0.316212793
1	0.549121541	-0.903683228	-0.426309143	-0.109030756	-0.19008681	0	0	3	road	0.316212793
1	0.549121541	-0.903683228	-0.426309143	-0.109030756	-0.962929566	0	0	5	road	0.316212793
1	0.549121541	-0.903683228	-0.426309143	-0.109030756	-1.924782779	0	0	7	road	0.316212793
1	0.549121541	-0.903683228	-0.426309143	-0.109030756	0.864171515	0	1	WF	road	0.316212793
1	0.549121541	-0.903683228	-0.426309143	-0.109030756	0.864171515	0	1	CRLF	road	0.316212793
1	0.549121541	-0.903683228	-0.426309143	-0.109030756	0.864171515	0	1	HT	road	0.316212793
1	0.549121541	-0.903683228	-0.426309143	-0.109030756	0.864171515	0	1	AT	road	0.316212793
1	0.549121541	-0.903683228	-0.426309143	-0.109030756	0.864171515	0	1	BF	road	0.316212793
1	0.549121541	-0.903683228	-0.426309143	-0.109030756	0.864171515	0	0	SP	road	0.316212793
1	0.549121541	-0.903683228	-0.426309143	-0.109030756	0.313941074	0	0	GCW	road	0.316212793
1	0.549121541	-0.903683228	-0.426309143	-0.109030756	0.864171515	0	0	BCV	road	0.316212793
1	0.549121541	-0.903683228	-0.426309143	-0.109030756	0.864171515	0	0	RCW	road	0.316212793
1	0.549121541	-0.903683228	-0.426309143	-0.109030756	0.864171515	0	1	BR	road	0.316212793
1	0.549121541	-0.903683228	-0.426309143	-0.109030756	0.864171515	0	1	SO	road	0.316212793
1	0.549121541	-0.903683228	-0.426309143	-0.109030756	0.864171515	0	0	PB	road	0.316212793
1	-2.442531723	-0.903683228	0.329804192	-0.109030756	-1.328349783	0	1	1	road	0
1	-2.442531723	-0.903683228	0.329804192	-0.109030756	-0.442100752	0	0	3	road	0
1	-2.442531723	-0.903683228	0.329804192	-0.109030756	-0.610110047	0	0	5	road	0
1	-2.442531723	-0.903683228	0.329804192	-0.109030756	-1.966785103	0	0	7	road	0
1	-2.442531723	-0.903683228	0.329804192	-0.109030756	0.876772212	0	1	WF	road	0
1	-2.442531723	-0.903683228	0.329804192	-0.109030756	0.876772212	0	1	CRLF	road	0
1	-2.442531723	-0.903683228	0.329804192	-0.109030756	0.876772212	0	1	HT	road	0
1	-2.442531723	-0.903683228	0.329804192	-0.109030756	0.876772212	0	1	AT	road	0
1	-2.442531723	-0.903683228	0.329804192	-0.109030756	0.876772212	0	1	BF	road	0
1	-2.442531723	-0.903683228	0.329804192	-0.109030756	0.876772212	0	0	SP	road	0
1	-2.442531723	-0.903683228	0.329804192	-0.109030756	0.229936427	0	1	GCW	road	0
1	-2.442531723	-0.903683228	0.329804192	-0.109030756	0.876772212	0	1	BCV	road	0
1	-2.442531723	-0.903683228	0.329804192	-0.109030756	0.876772212	0	1	RCW	road	0
1	-2.442531723	-0.903683228	0.329804192	-0.109030756	0.876772212	0	1	BR	road	0
1	-2.442531723	-0.903683228	0.329804192	-0.109030756	0.876772212	0	1	SO	road	0
1	-2.442531723	-0.903683228	0.329804192	-0.109030756	0.876772212	0	1	PB	road	0
1	-2.477727643	-0.903683228	0.300497473	-0.109030756	2.187244712	0	1	1	road	-0.316212793
1	-2.477727643	-0.903683228	0.300497473	-0.109030756	2.468660281	0	1	3	road	-0.316212793
1	-2.477727643	-0.903683228	0.300497473	-0.109030756	0.028325273	0	1	5	road	-0.316212793
1	-2.477727643	-0.903683228	0.300497473	-0.109030756	-0.093481466	0	0	7	road	-0.316212793
1	-2.477727643	-0.903683228	0.300497473	-0.109030756	3.556520465	0	1	WF	road	-0.316212793
1	-2.477727643	-0.903683228	0.300497473	-0.109030756	3.556520465	0	1	CRLF	road	-0.316212793
1	-2.477727643	-0.903683228	0.300497473	-0.109030756	3.556520465	0	1	HT	road	-0.316212793
1	-2.477727643	-0.903683228	0.300497473	-0.109030756	3.556520465	0	1	AT	road	-0.316212793
1	-2.477727643	-0.903683228	0.300497473	-0.109030756	3.556520465	0	1	BF	road	-0.316212793
1	-2.477727643	-0.903683228	0.300497473	-0.109030756	2.720674223	0	1	SP	road	-0.316212793
1	-2.477727643	-0.903683228	0.300497473	-0.109030756	2.498061907	0	1	GCW	road	-0.316212793
1	-2.477727643	-0.903683228	0.300497473	-0.109030756	3.556520465	0	1	BCV	road	-0.316212793
1	-2.477727643	-0.903683228	0.300497473	-0.109030756	3.556520465	0	1	RCW	road	-0.316212793
1	-2.477727643	-0.903683228	0.300497473	-0.109030756	3.556520465	0	1	BR	road	-0.316212793
1	-2.477727643	-0.903683228	0.300497473	-0.109030756	3.556520465	0	1	SO	road	-0.316212793
1	-2.477727643	-0.903683228	0.300497473	-0.109030756	3.556520465	0	1	PB	road	-0.316212793
1	-1.914592914	-0.903683228	-0.54939736	-0.109030756	-0.954529102	0	1	1	road	-0.632425586
1	-1.914592914	-0.903683228	-0.54939736	-0.109030756	-0.475702611	0	1	3	road	-0.632425586
1	-1.914592914	-0.903683228	-0.54939736	-0.109030756	-0.874724687	0	1	5	road	-0.632425586
1	-1.914592914	-0.903683228	-0.54939736	-0.109030756	-1.832377667	0	0	7	road	-0.632425586
1	-1.914592914	-0.903683228	-0.54939736	-0.109030756	0.935575465	0	1	WF	road	-0.632425586
1	-1.914592914	-0.903683228	-0.54939736	-0.109030756	0.935575465	0	1	CRLF	road	-0.632425586
1	-1.914592914	-0.903683228	-0.54939736	-0.109030756	0.935575465	0	1	HT	road	-0.632425586
1	-1.914592914	-0.903683228	-0.54939736	-0.109030756	0.935575465	0	1	AT	road	-0.632425586
1	-1.914592914	-0.903683228	-0.54939736	-0.109030756	0.935575465	0	1	BF	road	-0.632425586
1	-1.914592914	-0.903683228	-0.54939736	-0.109030756	0.935575465	0	1	SP	road	-0.632425586
1	-1.914592914	-0.903683228	-0.54939736	-0.109030756	0.39374549	0	1	GCW	road	-0.632425586
1	-1.914592914	-0.903683228	-0.54939736	-0.109030756	0.935575465	0	1	BCV	road	-0.632425586
1	-1.914592914	-0.903683228	-0.54939736	-0.109030756	0.935575465	0	1	RCW	road	-0.632425586
1	-1.914592914	-0.903683228	-0.54939736	-0.109030756	0.935575465	0	1	BR	road	-0.632425586
1	-1.914592914	-0.903683228	-0.54939736	-0.109030756	0.935575465	0	1	SO	road	-0.632425586
1	-1.914592914	-0.903683228	-0.54939736	-0.109030756	0.935575465	0	1	PB	road	-0.632425586
1	-1.685819426	-0.903683228	-0.777989764	-0.109030756	-1.063735143	0	1	1	road	-0.948638378
1	-1.685819426	-0.903683228	-0.777989764	-0.109030756	-0.563907491	0	1	3	road	-0.948638378
1	-1.685819426	-0.903683228	-0.777989764	-0.109030756	-0.458901682	0	1	5	road	-0.948638378
1	-1.685819426	-0.903683228	-0.777989764	-0.109030756	-1.870179758	0	1	7	road	-0.948638378
1	-1.685819426	-0.903683228	-0.777989764	-0.109030756	0.935575465	0	1	WF	road	-0.948638378
1	-1.685819426	-0.903683228	-0.777989764	-0.109030756	0.935575465	0	1	CRLF	road	-0.948638378
1	-1.685819426	-0.903683228	-0.777989764	-0.109030756	0.935575465	0	1	HT	road	-0.948638378
1	-1.685819426	-0.903683228	-0.777989764	-0.109030756	0.935575465	0	1	AT	road	-0.948638378
1	-1.685819426	-0.903683228	-0.777989764	-0.109030756	0.935575465	0	1	BF	road	-0.948638378
1	-1.685819426	-0.903683228	-0.777989764	-0.109030756	0.935575465	0	1	SP	road	-0.948638378
1	-1.685819426	-0.903683228	-0.777989764	-0.109030756	0.12913085	0	1	GCW	road	-0.948638378
1	-1.685819426	-0.903683228	-0.777989764	-0.109030756	0.935575465	0	1	BCV	road	-0.948638378
1	-1.685819426	-0.903683228	-0.777989764	-0.109030756	0.935575465	0	1	RCW	road	-0.948638378
1	-1.685819426	-0.903683228	-0.777989764	-0.109030756	0.935575465	0	1	BR	road	-0.948638378
1	-1.685819426	-0.903683228	-0.777989764	-0.109030756	0.935575465	0	1	SO	road	-0.948638378
1	-1.685819426	-0.903683228	-0.777989764	-0.109030756	0.935575465	0	1	PB	road	-0.948638378
1	-1.685819426	-0.903683228	-0.37355705	-0.109030756	3.111295834	0	1	1	road	-1.264851171
1	-1.685819426	-0.903683228	-0.37355705	-0.109030756	2.817279568	0	1	3	road	-1.264851171
1	-1.685819426	-0.903683228	-0.37355705	-0.109030756	0.868371747	0	1	5	road	-1.264851171
1	-1.685819426	-0.903683228	-0.37355705	-0.109030756	0.347542933	0	1	7	road	-1.264851171
1	-1.685819426	-0.903683228	-0.37355705	-0.109030756	3.783333013	0	1	WF	road	-1.264851171
1	-1.685819426	-0.903683228	-0.37355705	-0.109030756	3.783333013	0	1	CRLF	road	-1.264851171
1	-1.685819426	-0.903683228	-0.37355705	-0.109030756	3.783333013	0	1	HT	road	-1.264851171
1	-1.685819426	-0.903683228	-0.37355705	-0.109030756	3.783333013	0	1	AT	road	-1.264851171
1	-1.685819426	-0.903683228	-0.37355705	-0.109030756	3.783333013	0	1	BF	road	-1.264851171
1	-1.685819426	-0.903683228	-0.37355705	-0.109030756	3.291905826	0	1	SP	road	-1.264851171
1	-1.685819426	-0.903683228	-0.37355705	-0.109030756	2.926485609	0	1	GCW	road	-1.264851171
1	-1.685819426	-0.903683228	-0.37355705	-0.109030756	3.783333013	0	1	BCV	road	-1.264851171
1	-1.685819426	-0.903683228	-0.37355705	-0.109030756	3.783333013	0	1	RCW	road	-1.264851171
1	-1.685819426	-0.903683228	-0.37355705	-0.109030756	3.783333013	0	1	BR	road	-1.264851171
1	-1.685819426	-0.903683228	-0.37355705	-0.109030756	3.783333013	0	1	SO	road	-1.264851171
1	-1.685819426	-0.903683228	-0.37355705	-0.109030756	3.783333013	0	1	PB	road	-1.264851171
2	1.904164491	-0.903683228	0.130518506	-0.844482528	-1.408154198	1	1	1	thinned	-1.264851171
2	1.904164491	-0.903683228	0.130518506	-0.844482528	-2.088591842	1	1	3	thinned	-1.264851171
2	1.904164491	-0.903683228	0.130518506	-0.844482528	-2.101192539	1	1	5	thinned	-1.264851171
2	1.904164491	-0.903683228	0.130518506	-0.844482528	-1.90798185	1	1	7	thinned	-1.264851171
2	1.904164491	-0.903683228	0.130518506	-0.844482528	0.406346187	1	1	WF	thinned	-1.264851171
2	1.904164491	-0.903683228	0.130518506	-0.844482528	0.969177324	1	1	CRLF	thinned	-1.264851171
2	1.904164491	-0.903683228	0.130518506	-0.844482528	-1.580363725	1	1	HT	thinned	-1.264851171
2	1.904164491	-0.903683228	0.130518506	-0.844482528	-0.748717715	1	1	AT	thinned	-1.264851171
2	1.904164491	-0.903683228	0.130518506	-0.844482528	0.137531315	1	1	BF	thinned	-1.264851171
2	1.904164491	-0.903683228	0.130518506	-0.844482528	-1.580363725	1	1	SP	thinned	-1.264851171
2	1.904164491	-0.903683228	0.130518506	-0.844482528	-1.710570928	1	1	GCW	thinned	-1.264851171
2	1.904164491	-0.903683228	0.130518506	-0.844482528	-0.912526778	1	1	BCV	thinned	-1.264851171
2	1.904164491	-0.903683228	0.130518506	-0.844482528	0.767566171	1	1	RCW	thinned	-1.264851171
2	1.904164491	-0.903683228	0.130518506	-0.844482528	0.767566171	1	1	BR	thinned	-1.264851171
2	1.904164491	-0.903683228	0.130518506	-0.844482528	0.969177324	1	1	SO	thinned	-1.264851171
2	1.904164491	-0.903683228	0.130518506	-0.844482528	-1.580363725	1	1	PB	thinned	-1.264851171
2	2.150535937	-0.903683228	-0.250468833	-0.844482528	0.070327597	0	1	1	thinned	-0.948638378
2	2.150535937	-0.903683228	-0.250468833	-0.844482528	-1.206543044	0	1	3	thinned	-0.948638378
2	2.150535937	-0.903683228	-0.250468833	-0.844482528	-1.601364887	0	1	5	thinned	-0.948638378
2	2.150535937	-0.903683228	-0.250468833	-0.844482528	-1.697970231	0	0	7	thinned	-0.948638378
2	2.150535937	-0.903683228	-0.250468833	-0.844482528	0.880972445	0	1	WF	thinned	-0.948638378
2	2.150535937	-0.903683228	-0.250468833	-0.844482528	0.880972445	0	1	CRLF	thinned	-0.948638378
2	2.150535937	-0.903683228	-0.250468833	-0.844482528	0.880972445	0	1	HT	thinned	-0.948638378
2	2.150535937	-0.903683228	-0.250468833	-0.844482528	0.880972445	0	1	AT	thinned	-0.948638378
2	2.150535937	-0.903683228	-0.250468833	-0.844482528	0.880972445	0	1	BF	thinned	-0.948638378
2	2.150535937	-0.903683228	-0.250468833	-0.844482528	-1.097337002	0	1	SP	thinned	-0.948638378
2	2.150535937	-0.903683228	-0.250468833	-0.844482528	-0.967129799	0	1	GCW	thinned	-0.948638378
2	2.150535937	-0.903683228	-0.250468833	-0.844482528	0.880972445	0	1	BCV	thinned	-0.948638378
2	2.150535937	-0.903683228	-0.250468833	-0.844482528	0.880972445	0	1	RCW	thinned	-0.948638378
2	2.150535937	-0.903683228	-0.250468833	-0.844482528	0.880972445	0	1	BR	thinned	-0.948638378
2	2.150535937	-0.903683228	-0.250468833	-0.844482528	0.880972445	0	1	SO	thinned	-0.948638378
2	2.150535937	-0.903683228	-0.250468833	-0.844482528	0.788567332	0	1	PB	thinned	-0.948638378
2	2.044948173	-0.903683228	-0.26219152	-0.844482528	-0.085081001	0	1	1	thinned	-0.632425586
2	2.044948173	-0.903683228	-0.26219152	-0.844482528	-1.399753733	0	0	3	thinned	-0.632425586
2	2.044948173	-0.903683228	-0.26219152	-0.844482528	-1.23594467	0	0	5	thinned	-0.632425586
2	2.044948173	-0.903683228	-0.26219152	-0.844482528	-1.370352106	0	0	7	thinned	-0.632425586
2	2.044948173	-0.903683228	-0.26219152	-0.844482528	0.208935265	0	1	WF	thinned	-0.632425586
2	2.044948173	-0.903683228	-0.26219152	-0.844482528	0.477750137	0	1	CRLF	thinned	-0.632425586
2	2.044948173	-0.903683228	-0.26219152	-0.844482528	-0.458901682	0	1	HT	thinned	-0.632425586
2	2.044948173	-0.903683228	-0.26219152	-0.844482528	-0.026277748	0	1	AT	thinned	-0.632425586
2	2.044948173	-0.903683228	-0.26219152	-0.844482528	0.208935265	0	1	BF	thinned	-0.632425586
2	2.044948173	-0.903683228	-0.26219152	-0.844482528	-1.353551177	0	1	SP	thinned	-0.632425586
2	2.044948173	-0.903683228	-0.26219152	-0.844482528	-0.820121666	0	0	GCW	thinned	-0.632425586
2	2.044948173	-0.903683228	-0.26219152	-0.844482528	-0.068280071	0	0	BCV	thinned	-0.632425586
2	2.044948173	-0.903683228	-0.26219152	-0.844482528	0.208935265	0	1	RCW	thinned	-0.632425586
2	2.044948173	-0.903683228	-0.26219152	-0.844482528	0.208935265	0	1	BR	thinned	-0.632425586
2	2.044948173	-0.903683228	-0.26219152	-0.844482528	0.477750137	0	1	SO	thinned	-0.632425586
2	2.044948173	-0.903683228	-0.26219152	-0.844482528	-0.689914462	0	0	PB	thinned	-0.632425586
2	2.044948173	-0.903683228	-0.379418394	-0.844482528	-1.727371858	0	1	1	thinned	-0.316212793
2	2.044948173	-0.903683228	-0.379418394	-0.844482528	-1.99618673	0	0	3	thinned	-0.316212793
2	2.044948173	-0.903683228	-0.379418394	-0.844482528	-1.99618673	0	0	5	thinned	-0.316212793
2	2.044948173	-0.903683228	-0.379418394	-0.844482528	-1.366151874	0	0	7	thinned	-0.316212793
2	2.044948173	-0.903683228	-0.379418394	-0.844482528	-1.41235443	0	1	WF	thinned	-0.316212793
2	2.044948173	-0.903683228	-0.379418394	-0.844482528	-1.143539558	0	0	CRLF	thinned	-0.316212793
2	2.044948173	-0.903683228	-0.379418394	-0.844482528	-1.718971393	0	1	HT	thinned	-0.316212793
2	2.044948173	-0.903683228	-0.379418394	-0.844482528	-1.630766513	0	1	AT	thinned	-0.316212793
2	2.044948173	-0.903683228	-0.379418394	-0.844482528	-1.496359077	0	0	BF	thinned	-0.316212793
2	2.044948173	-0.903683228	-0.379418394	-0.844482528	-1.920582547	0	0	SP	thinned	-0.316212793
2	2.044948173	-0.903683228	-0.379418394	-0.844482528	-1.2527456	0	0	GCW	thinned	-0.316212793
2	2.044948173	-0.903683228	-0.379418394	-0.844482528	-1.151940023	0	0	BCV	thinned	-0.316212793
2	2.044948173	-0.903683228	-0.379418394	-0.844482528	-1.030133284	0	0	RCW	thinned	-0.316212793
2	2.044948173	-0.903683228	-0.379418394	-0.844482528	-1.206543044	0	1	BR	thinned	-0.316212793
2	2.044948173	-0.903683228	-0.379418394	-0.844482528	-1.143539558	0	0	SO	thinned	-0.316212793
2	2.044948173	-0.903683228	-0.379418394	-0.844482528	-1.42915536	0	0	PB	thinned	-0.316212793
2	2.080144096	-0.903683228	0.441169722	-0.844482528	-0.954529102	0	1	1	thinned	0
2	2.080144096	-0.903683228	0.441169722	-0.844482528	-1.542561634	0	0	3	thinned	0
2	2.080144096	-0.903683228	0.441169722	-0.844482528	-1.651767675	0	0	5	thinned	0
2	2.080144096	-0.903683228	0.441169722	-0.844482528	-1.408154198	0	0	7	thinned	0
2	2.080144096	-0.903683228	0.441169722	-0.844482528	-0.710915624	0	0	WF	thinned	0
2	2.080144096	-0.903683228	0.441169722	-0.844482528	-0.555507026	0	0	CRLF	thinned	0
2	2.080144096	-0.903683228	0.441169722	-0.844482528	-1.059534911	0	1	HT	thinned	0
2	2.080144096	-0.903683228	0.441169722	-0.844482528	-0.908326546	0	1	AT	thinned	0
2	2.080144096	-0.903683228	0.441169722	-0.844482528	-0.761318413	0	0	BF	thinned	0
2	2.080144096	-0.903683228	0.441169722	-0.844482528	-1.50055931	0	0	SP	thinned	0
2	2.080144096	-0.903683228	0.441169722	-0.844482528	-1.336750247	0	0	GCW	thinned	0
2	2.080144096	-0.903683228	0.441169722	-0.844482528	-0.908326546	0	0	BCV	thinned	0
2	2.080144096	-0.903683228	0.441169722	-0.844482528	-0.664713068	0	0	RCW	thinned	0
2	2.080144096	-0.903683228	0.441169722	-0.844482528	-0.664713068	0	0	BR	thinned	0
2	2.080144096	-0.903683228	0.441169722	-0.844482528	-0.555507026	0	0	SO	thinned	0
2	2.080144096	-0.903683228	0.441169722	-0.844482528	-1.151940023	0	0	PB	thinned	0
2	2.150535937	-0.903683228	0.042598351	-0.844482528	-1.361951642	0	0	1	thinned	0.316212793
2	2.150535937	-0.903683228	0.042598351	-0.844482528	-1.886980688	0	0	3	thinned	0.316212793
2	2.150535937	-0.903683228	0.042598351	-0.844482528	-1.513160007	0	0	5	thinned	0.316212793
2	2.150535937	-0.903683228	0.042598351	-0.844482528	-1.521560472	0	0	7	thinned	0.316212793
2	2.150535937	-0.903683228	0.042598351	-0.844482528	-0.912526778	0	0	WF	thinned	0.316212793
2	2.150535937	-0.903683228	0.042598351	-0.844482528	-0.778119342	0	0	CRLF	thinned	0.316212793
2	2.150535937	-0.903683228	0.042598351	-0.844482528	-1.525760704	0	0	HT	thinned	0.316212793
2	2.150535937	-0.903683228	0.042598351	-0.844482528	-1.23594467	0	0	AT	thinned	0.316212793
2	2.150535937	-0.903683228	0.042598351	-0.844482528	-0.996531425	0	0	BF	thinned	0.316212793
2	2.150535937	-0.903683228	0.042598351	-0.844482528	-1.765173949	0	0	SP	thinned	0.316212793
2	2.150535937	-0.903683228	0.042598351	-0.844482528	-1.02173282	0	0	GCW	thinned	0.316212793
2	2.150535937	-0.903683228	0.042598351	-0.844482528	-1.02173282	0	0	BCV	thinned	0.316212793
2	2.150535937	-0.903683228	0.042598351	-0.844482528	-0.912526778	0	0	RCW	thinned	0.316212793
2	2.150535937	-0.903683228	0.042598351	-0.844482528	-0.93352794	0	0	BR	thinned	0.316212793
2	2.150535937	-0.903683228	0.042598351	-0.844482528	-0.778119342	0	0	SO	thinned	0.316212793
2	2.150535937	-0.903683228	0.042598351	-0.844482528	-1.02173282	0	0	PB	thinned	0.316212793
2	2.291319619	-0.903683228	-0.068767179	-0.844482528	-1.697970231	0	0	1	thinned	0.632425586
2	2.291319619	-0.903683228	-0.068767179	-0.844482528	-1.975185568	0	0	3	thinned	0.632425586
2	2.291319619	-0.903683228	-0.068767179	-0.844482528	-1.416554662	0	0	5	thinned	0.632425586
2	2.291319619	-0.903683228	-0.068767179	-0.844482528	-1.403953965	0	0	7	thinned	0.632425586
2	2.291319619	-0.903683228	-0.068767179	-0.844482528	-0.895725848	0	0	WF	thinned	0.632425586
2	2.291319619	-0.903683228	-0.068767179	-0.844482528	-0.467302147	0	0	CRLF	thinned	0.632425586
2	2.291319619	-0.903683228	-0.068767179	-0.844482528	-1.546761866	0	0	HT	thinned	0.632425586
2	2.291319619	-0.903683228	-0.068767179	-0.844482528	-1.34095048	0	0	AT	thinned	0.632425586
2	2.291319619	-0.903683228	-0.068767179	-0.844482528	-0.950328869	0	0	BF	thinned	0.632425586
2	2.291319619	-0.903683228	-0.068767179	-0.844482528	-1.928983012	0	0	SP	thinned	0.632425586
2	2.291319619	-0.903683228	-0.068767179	-0.844482528	-0.908326546	0	0	GCW	thinned	0.632425586
2	2.291319619	-0.903683228	-0.068767179	-0.844482528	-0.908326546	0	0	BCV	thinned	0.632425586
2	2.291319619	-0.903683228	-0.068767179	-0.844482528	-0.605909815	0	0	RCW	thinned	0.632425586
2	2.291319619	-0.903683228	-0.068767179	-0.844482528	-0.605909815	0	0	BR	thinned	0.632425586
2	2.291319619	-0.903683228	-0.068767179	-0.844482528	-0.467302147	0	0	SO	thinned	0.632425586
2	2.291319619	-0.903683228	-0.068767179	-0.844482528	-0.908326546	0	0	PB	thinned	0.632425586
2	1.939360412	-0.903683228	0.007430289	-0.844482528	-1.647567443	0	0	1	thinned	0.948638378
2	1.939360412	-0.903683228	0.007430289	-0.844482528	-1.941583709	0	0	3	thinned	0.948638378
2	1.939360412	-0.903683228	0.007430289	-0.844482528	-2.134794398	0	0	5	thinned	0.948638378
2	1.939360412	-0.903683228	0.007430289	-0.844482528	-1.492158845	0	0	7	thinned	0.948638378
2	1.939360412	-0.903683228	0.007430289	-0.844482528	0.225736195	0	0	WF	thinned	0.948638378
2	1.939360412	-0.903683228	0.007430289	-0.844482528	0.641559199	0	0	CRLF	thinned	0.948638378
2	1.939360412	-0.903683228	0.007430289	-0.844482528	-0.429500055	0	0	HT	thinned	0.948638378
2	1.939360412	-0.903683228	0.007430289	-0.844482528	-0.429500055	0	0	AT	thinned	0.948638378
2	1.939360412	-0.903683228	0.007430289	-0.844482528	-0.026277748	0	0	BF	thinned	0.948638378
2	1.939360412	-0.903683228	0.007430289	-0.844482528	-0.740317251	0	0	SP	thinned	0.948638378
2	1.939360412	-0.903683228	0.007430289	-0.844482528	-1.059534911	0	0	GCW	thinned	0.948638378
2	1.939360412	-0.903683228	0.007430289	-0.844482528	-0.429500055	0	0	BCV	thinned	0.948638378
2	1.939360412	-0.903683228	0.007430289	-0.844482528	0.599556876	0	0	RCW	thinned	0.948638378
2	1.939360412	-0.903683228	0.007430289	-0.844482528	0.599556876	0	0	BR	thinned	0.948638378
2	1.939360412	-0.903683228	0.007430289	-0.844482528	0.641559199	0	0	SO	thinned	0.948638378
2	1.939360412	-0.903683228	0.007430289	-0.844482528	-0.429500055	0	0	PB	thinned	0.948638378
2	1.904164491	-0.903683228	-0.115657928	-0.844482528	-0.454701449	0	0	1	thinned	1.264851171
2	1.904164491	-0.903683228	-0.115657928	-0.844482528	-2.13899463	0	0	3	thinned	1.264851171
2	1.904164491	-0.903683228	-0.115657928	-0.844482528	-1.349350944	0	0	5	thinned	1.264851171
2	1.904164491	-0.903683228	-0.115657928	-0.844482528	-1.74837302	0	0	7	thinned	1.264851171
2	1.904164491	-0.903683228	-0.115657928	-0.844482528	1.246392661	0	0	WF	thinned	1.264851171
2	1.904164491	-0.903683228	-0.115657928	-0.844482528	1.767221475	0	0	CRLF	thinned	1.264851171
2	1.904164491	-0.903683228	-0.115657928	-0.844482528	-1.286347459	0	0	HT	thinned	1.264851171
2	1.904164491	-0.903683228	-0.115657928	-0.844482528	0.406346187	0	0	AT	thinned	1.264851171
2	1.904164491	-0.903683228	-0.115657928	-0.844482528	1.10358476	0	0	BF	thinned	1.264851171
2	1.904164491	-0.903683228	-0.115657928	-0.844482528	-2.117993468	0	0	SP	thinned	1.264851171
2	1.904164491	-0.903683228	-0.115657928	-0.844482528	-0.971330031	0	0	GCW	thinned	1.264851171
2	1.904164491	-0.903683228	-0.115657928	-0.844482528	0.406346187	0	0	BCV	thinned	1.264851171
2	1.904164491	-0.903683228	-0.115657928	-0.844482528	1.767221475	0	0	RCW	thinned	1.264851171
2	1.904164491	-0.903683228	-0.115657928	-0.844482528	1.767221475	0	0	BR	thinned	1.264851171
2	1.904164491	-0.903683228	-0.115657928	-0.844482528	1.767221475	0	0	SO	thinned	1.264851171
2	1.904164491	-0.903683228	-0.115657928	-0.844482528	-0.971330031	0	0	PB	thinned	1.264851171
2	1.868968571	-0.903683228	0.159825225	-0.844482528	-1.697970231	0	0	1	thinned	1.581063964
2	1.868968571	-0.903683228	0.159825225	-0.844482528	-2.025588356	0	0	3	thinned	1.581063964
2	1.868968571	-0.903683228	0.159825225	-0.844482528	-0.75711818	0	0	5	thinned	1.581063964
2	1.868968571	-0.903683228	0.159825225	-0.844482528	-0.055679374	0	0	7	thinned	1.581063964
2	1.868968571	-0.903683228	0.159825225	-0.844482528	-0.75711818	0	0	WF	thinned	1.581063964
2	1.868968571	-0.903683228	0.159825225	-0.844482528	-0.660512836	0	0	CRLF	thinned	1.581063964
2	1.868968571	-0.903683228	0.159825225	-0.844482528	-1.080536073	0	0	HT	thinned	1.581063964
2	1.868968571	-0.903683228	0.159825225	-0.844482528	-0.954529102	0	0	AT	thinned	1.581063964
2	1.868968571	-0.903683228	0.159825225	-0.844482528	-0.75711818	0	0	BF	thinned	1.581063964
2	1.868968571	-0.903683228	0.159825225	-0.844482528	-1.702170464	0	0	SP	thinned	1.581063964
2	1.868968571	-0.903683228	0.159825225	-0.844482528	-0.530305632	0	0	GCW	thinned	1.581063964
2	1.868968571	-0.903683228	0.159825225	-0.844482528	-0.055679374	0	0	BCV	thinned	1.581063964
2	1.868968571	-0.903683228	0.159825225	-0.844482528	-0.055679374	0	0	RCW	thinned	1.581063964
2	1.868968571	-0.903683228	0.159825225	-0.844482528	-0.75711818	0	0	BR	thinned	1.581063964
2	1.868968571	-0.903683228	0.159825225	-0.844482528	-0.660512836	0	0	SO	thinned	1.581063964
2	1.868968571	-0.903683228	0.159825225	-0.844482528	-0.6689133	0	0	PB	thinned	1.581063964
2	1.868968571	-0.903683228	0.159825225	-0.844482528	-1.546761866	0	0	1	thinned	1.581063964
2	1.868968571	-0.903683228	0.159825225	-0.844482528	-0.521905167	0	0	3	thinned	1.581063964
2	1.868968571	-0.903683228	0.159825225	-0.844482528	-2.134794398	0	0	5	thinned	1.581063964
2	1.868968571	-0.903683228	0.159825225	-0.844482528	0.028325273	0	0	7	thinned	1.581063964
2	1.868968571	-0.903683228	0.159825225	-0.844482528	-0.265690993	0	0	WF	thinned	1.581063964
2	1.868968571	-0.903683228	0.159825225	-0.844482528	-0.265690993	0	0	CRLF	thinned	1.581063964
2	1.868968571	-0.903683228	0.159825225	-0.844482528	-0.265690993	0	0	HT	thinned	1.581063964
2	1.868968571	-0.903683228	0.159825225	-0.844482528	-0.265690993	0	0	AT	thinned	1.581063964
2	1.868968571	-0.903683228	0.159825225	-0.844482528	-0.265690993	0	0	BF	thinned	1.581063964
2	1.868968571	-0.903683228	0.159825225	-0.844482528	-0.265690993	0	0	SP	thinned	1.581063964
2	1.868968571	-0.903683228	0.159825225	-0.844482528	0.116530153	0	0	GCW	thinned	1.581063964
2	1.868968571	-0.903683228	0.159825225	-0.844482528	0.116530153	0	0	BCV	thinned	1.581063964
2	1.868968571	-0.903683228	0.159825225	-0.844482528	0.116530153	0	0	RCW	thinned	1.581063964
2	1.868968571	-0.903683228	0.159825225	-0.844482528	-0.265690993	0	0	BR	thinned	1.581063964
2	1.868968571	-0.903683228	0.159825225	-0.844482528	-0.265690993	0	0	SO	thinned	1.581063964
2	1.868968571	-0.903683228	0.159825225	-0.844482528	-0.248890063	0	0	PB	thinned	1.581063964
2	1.692988965	-0.903683228	-0.109796584	-0.844482528	-1.714771161	0	0	1	thinned	1.264851171
2	1.692988965	-0.903683228	-0.109796584	-0.844482528	-1.861779294	0	0	3	thinned	1.264851171
2	1.692988965	-0.903683228	-0.109796584	-0.844482528	-1.874379991	0	0	5	thinned	1.264851171
2	1.692988965	-0.903683228	-0.109796584	-0.844482528	-1.420754895	0	0	7	thinned	1.264851171
2	1.692988965	-0.903683228	-0.109796584	-0.844482528	-0.899926081	0	0	WF	thinned	1.264851171
2	1.692988965	-0.903683228	-0.109796584	-0.844482528	0.935575465	0	0	CRLF	thinned	1.264851171
2	1.692988965	-0.903683228	-0.109796584	-0.844482528	-1.23594467	0	0	HT	thinned	1.264851171
2	1.692988965	-0.903683228	-0.109796584	-0.844482528	-1.23594467	0	0	AT	thinned	1.264851171
2	1.692988965	-0.903683228	-0.109796584	-0.844482528	-1.122538396	0	0	BF	thinned	1.264851171
2	1.692988965	-0.903683228	-0.109796584	-0.844482528	-1.23594467	0	0	SP	thinned	1.264851171
2	1.692988965	-0.903683228	-0.109796584	-0.844482528	-1.025933052	0	0	GCW	thinned	1.264851171
2	1.692988965	-0.903683228	-0.109796584	-0.844482528	-0.996531425	0	0	BCV	thinned	1.264851171
2	1.692988965	-0.903683228	-0.109796584	-0.844482528	-0.185886578	0	0	RCW	thinned	1.264851171
2	1.692988965	-0.903683228	-0.109796584	-0.844482528	-0.185886578	0	0	BR	thinned	1.264851171
2	1.692988965	-0.903683228	-0.109796584	-0.844482528	0.935575465	0	0	SO	thinned	1.264851171
2	1.692988965	-0.903683228	-0.109796584	-0.844482528	-0.996531425	0	0	PB	thinned	1.264851171
2	1.745782848	-0.903683228	0.681484812	-0.844482528	0.124930618	0	0	1	thinned	0.948638378
2	1.745782848	-0.903683228	0.681484812	-0.844482528	-0.110282395	0	0	3	thinned	0.948638378
2	1.745782848	-0.903683228	0.681484812	-0.844482528	-0.815921433	0	0	5	thinned	0.948638378
2	1.745782848	-0.903683228	0.681484812	-0.844482528	-0.307693316	0	0	7	thinned	0.948638378
2	1.745782848	-0.903683228	0.681484812	-0.844482528	0.2005348	0	0	WF	thinned	0.948638378
2	1.745782848	-0.903683228	0.681484812	-0.844482528	0.2005348	0	0	CRLF	thinned	0.948638378
2	1.745782848	-0.903683228	0.681484812	-0.844482528	0.183733871	0	0	HT	thinned	0.948638378
2	1.745782848	-0.903683228	0.681484812	-0.844482528	0.2005348	0	0	AT	thinned	0.948638378
2	1.745782848	-0.903683228	0.681484812	-0.844482528	0.2005348	0	0	BF	thinned	0.948638378
2	1.745782848	-0.903683228	0.681484812	-0.844482528	-0.110282395	0	0	SP	thinned	0.948638378
2	1.745782848	-0.903683228	0.681484812	-0.844482528	0.019924808	0	0	GCW	thinned	0.948638378
2	1.745782848	-0.903683228	0.681484812	-0.844482528	0.208935265	0	0	BCV	thinned	0.948638378
2	1.745782848	-0.903683228	0.681484812	-0.844482528	0.208935265	0	0	RCW	thinned	0.948638378
2	1.745782848	-0.903683228	0.681484812	-0.844482528	0.2005348	0	0	BR	thinned	0.948638378
2	1.745782848	-0.903683228	0.681484812	-0.844482528	0.2005348	0	0	SO	thinned	0.948638378
2	1.745782848	-0.903683228	0.681484812	-0.844482528	0.0577269	0	0	PB	thinned	0.948638378
2	1.622597125	-0.903683228	0.083627757	-0.844482528	-1.202342811	0	0	1	thinned	0.632425586
2	1.622597125	-0.903683228	0.083627757	-0.844482528	-1.50055931	0	0	3	thinned	0.632425586
2	1.622597125	-0.903683228	0.083627757	-0.844482528	-1.496359077	0	0	5	thinned	0.632425586
2	1.622597125	-0.903683228	0.083627757	-0.844482528	-1.046934214	0	0	7	thinned	0.632425586
2	1.622597125	-0.903683228	0.083627757	-0.844482528	-0.799120504	0	0	WF	thinned	0.632425586
2	1.622597125	-0.903683228	0.083627757	-0.844482528	-0.652112371	0	0	CRLF	thinned	0.632425586
2	1.622597125	-0.903683228	0.083627757	-0.844482528	-0.862123989	0	0	HT	thinned	0.632425586
2	1.622597125	-0.903683228	0.083627757	-0.844482528	-0.799120504	0	0	AT	thinned	0.632425586
2	1.622597125	-0.903683228	0.083627757	-0.844482528	-0.799120504	0	0	BF	thinned	0.632425586
2	1.622597125	-0.903683228	0.083627757	-0.844482528	-1.399753733	0	0	SP	thinned	0.632425586
2	1.622597125	-0.903683228	0.083627757	-0.844482528	-0.677313765	0	0	GCW	thinned	0.632425586
2	1.622597125	-0.903683228	0.083627757	-0.844482528	-0.677313765	0	0	BCV	thinned	0.632425586
2	1.622597125	-0.903683228	0.083627757	-0.844482528	-0.605909815	0	0	RCW	thinned	0.632425586
2	1.622597125	-0.903683228	0.083627757	-0.844482528	-0.652112371	0	0	BR	thinned	0.632425586
2	1.622597125	-0.903683228	0.083627757	-0.844482528	-0.652112371	0	0	SO	thinned	0.632425586
2	1.622597125	-0.903683228	0.083627757	-0.844482528	-0.677313765	0	0	PB	thinned	0.632425586
2	1.622597125	-0.903683228	0.29463613	-0.844482528	-1.786175111	0	0	1	thinned	0.316212793
2	1.622597125	-0.903683228	0.29463613	-0.844482528	-2.172596489	0	0	3	thinned	0.316212793
2	1.622597125	-0.903683228	0.29463613	-0.844482528	-2.059190215	0	0	5	thinned	0.316212793
2	1.622597125	-0.903683228	0.29463613	-0.844482528	-1.492158845	0	0	7	thinned	0.316212793
2	1.622597125	-0.903683228	0.29463613	-0.844482528	-1.42915536	0	0	WF	thinned	0.316212793
2	1.622597125	-0.903683228	0.29463613	-0.844482528	-1.227544206	0	0	CRLF	thinned	0.316212793
2	1.622597125	-0.903683228	0.29463613	-0.844482528	-1.534161169	0	0	HT	thinned	0.316212793
2	1.622597125	-0.903683228	0.29463613	-0.844482528	-1.534161169	0	0	AT	thinned	0.316212793
2	1.622597125	-0.903683228	0.29463613	-0.844482528	-1.475357916	0	0	BF	thinned	0.316212793
2	1.622597125	-0.903683228	0.29463613	-0.844482528	-1.727371858	0	0	SP	thinned	0.316212793
2	1.622597125	-0.903683228	0.29463613	-0.844482528	-0.689914462	0	0	GCW	thinned	0.316212793
2	1.622597125	-0.903683228	0.29463613	-0.844482528	-0.689914462	0	0	BCV	thinned	0.316212793
2	1.622597125	-0.903683228	0.29463613	-0.844482528	-0.689914462	0	0	RCW	thinned	0.316212793
2	1.622597125	-0.903683228	0.29463613	-0.844482528	-1.42915536	0	0	BR	thinned	0.316212793
2	1.622597125	-0.903683228	0.29463613	-0.844482528	-1.227544206	0	0	SO	thinned	0.316212793
2	1.622597125	-0.903683228	0.29463613	-0.844482528	-0.862123989	0	0	PB	thinned	0.316212793
2	1.481813443	-0.903683228	0.189131943	-0.844482528	-0.710915624	0	1	1	thinned	0
2	1.481813443	-0.903683228	0.189131943	-0.844482528	-1.744172787	0	0	3	thinned	0
2	1.481813443	-0.903683228	0.189131943	-0.844482528	-1.50055931	0	0	5	thinned	0
2	1.481813443	-0.903683228	0.189131943	-0.844482528	-1.899581385	0	0	7	thinned	0
2	1.481813443	-0.903683228	0.189131943	-0.844482528	1.292595217	0	1	WF	thinned	0
2	1.481813443	-0.903683228	0.189131943	-0.844482528	1.641214504	0	1	CRLF	thinned	0
2	1.481813443	-0.903683228	0.189131943	-0.844482528	-1.475357916	0	1	HT	thinned	0
2	1.481813443	-0.903683228	0.189131943	-0.844482528	-0.059879607	0	1	AT	thinned	0
2	1.481813443	-0.903683228	0.189131943	-0.844482528	0.771766403	0	1	BF	thinned	0
2	1.481813443	-0.903683228	0.189131943	-0.844482528	-1.744172787	0	0	SP	thinned	0
2	1.481813443	-0.903683228	0.189131943	-0.844482528	-1.277946994	0	0	GCW	thinned	0
2	1.481813443	-0.903683228	0.189131943	-0.844482528	-0.530305632	0	0	BCV	thinned	0
2	1.481813443	-0.903683228	0.189131943	-0.844482528	1.292595217	0	0	RCW	thinned	0
2	1.481813443	-0.903683228	0.189131943	-0.844482528	1.292595217	0	1	BR	thinned	0
2	1.481813443	-0.903683228	0.189131943	-0.844482528	1.641214504	0	1	SO	thinned	0
2	1.481813443	-0.903683228	0.189131943	-0.844482528	-1.277946994	0	0	PB	thinned	0
2	1.305833838	-0.903683228	0.611148688	-0.844482528	-1.723171626	0	1	1	thinned	-0.316212793
2	1.305833838	-0.903683228	0.611148688	-0.844482528	-2.017187891	0	0	3	thinned	-0.316212793
2	1.305833838	-0.903683228	0.611148688	-0.844482528	-2.176796722	0	0	5	thinned	-0.316212793
2	1.305833838	-0.903683228	0.611148688	-0.844482528	-0.601709582	0	0	7	thinned	-0.316212793
2	1.305833838	-0.903683228	0.611148688	-0.844482528	-0.794920271	0	1	WF	thinned	-0.316212793
2	1.305833838	-0.903683228	0.611148688	-0.844482528	-0.857923757	0	1	CRLF	thinned	-0.316212793
2	1.305833838	-0.903683228	0.611148688	-0.844482528	-1.744172787	0	1	HT	thinned	-0.316212793
2	1.305833838	-0.903683228	0.611148688	-0.844482528	-1.697970231	0	1	AT	thinned	-0.316212793
2	1.305833838	-0.903683228	0.611148688	-0.844482528	-1.265346297	0	1	BF	thinned	-0.316212793
2	1.305833838	-0.903683228	0.611148688	-0.844482528	-1.832377667	0	0	SP	thinned	-0.316212793
2	1.305833838	-0.903683228	0.611148688	-0.844482528	-0.194287042	0	0	GCW	thinned	-0.316212793
2	1.305833838	-0.903683228	0.611148688	-0.844482528	-0.194287042	0	0	BCV	thinned	-0.316212793
2	1.305833838	-0.903683228	0.611148688	-0.844482528	-0.194287042	0	0	RCW	thinned	-0.316212793
2	1.305833838	-0.903683228	0.611148688	-0.844482528	-0.803320736	0	1	BR	thinned	-0.316212793
2	1.305833838	-0.903683228	0.611148688	-0.844482528	-1.046934214	0	1	SO	thinned	-0.316212793
2	1.305833838	-0.903683228	0.611148688	-0.844482528	-0.337094943	0	0	PB	thinned	-0.316212793
2	1.35862772	-0.903683228	0.921799903	-0.844482528	-1.752573252	0	1	1	thinned	-0.632425586
2	1.35862772	-0.903683228	0.921799903	-0.844482528	-1.676969069	0	0	3	thinned	-0.632425586
2	1.35862772	-0.903683228	0.921799903	-0.844482528	-1.882780456	0	0	5	thinned	-0.632425586
2	1.35862772	-0.903683228	0.921799903	-0.844482528	-0.097681698	0	0	7	thinned	-0.632425586
2	1.35862772	-0.903683228	0.921799903	-0.844482528	-1.34095048	0	1	WF	thinned	-0.632425586
2	1.35862772	-0.903683228	0.921799903	-0.844482528	0.032525506	0	1	CRLF	thinned	-0.632425586
2	1.35862772	-0.903683228	0.921799903	-0.844482528	-1.399753733	0	1	HT	thinned	-0.632425586
2	1.35862772	-0.903683228	0.921799903	-0.844482528	-1.399753733	0	1	AT	thinned	-0.632425586
2	1.35862772	-0.903683228	0.921799903	-0.844482528	-1.399753733	0	1	BF	thinned	-0.632425586
2	1.35862772	-0.903683228	0.921799903	-0.844482528	-1.676969069	0	1	SP	thinned	-0.632425586
2	1.35862772	-0.903683228	0.921799903	-0.844482528	-0.320294014	0	0	GCW	thinned	-0.632425586
2	1.35862772	-0.903683228	0.921799903	-0.844482528	-0.097681698	0	0	BCV	thinned	-0.632425586
2	1.35862772	-0.903683228	0.921799903	-0.844482528	-0.097681698	0	1	RCW	thinned	-0.632425586
2	1.35862772	-0.903683228	0.921799903	-0.844482528	-0.988130961	0	1	BR	thinned	-0.632425586
2	1.35862772	-0.903683228	0.921799903	-0.844482528	0.032525506	0	1	SO	thinned	-0.632425586
2	1.35862772	-0.903683228	0.921799903	-0.844482528	-0.6689133	0	0	PB	thinned	-0.632425586
2	1.305833838	-0.903683228	0.863186466	-0.844482528	-0.257290528	0	1	1	thinned	-0.948638378
2	1.305833838	-0.903683228	0.863186466	-0.844482528	-0.836922595	0	1	3	thinned	-0.948638378
2	1.305833838	-0.903683228	0.863186466	-0.844482528	-0.967129799	0	1	5	thinned	-0.948638378
2	1.305833838	-0.903683228	0.863186466	-0.844482528	-0.429500055	0	0	7	thinned	-0.948638378
2	1.305833838	-0.903683228	0.863186466	-0.844482528	-0.215288204	0	1	WF	thinned	-0.948638378
2	1.305833838	-0.903683228	0.863186466	-0.844482528	-0.215288204	0	1	CRLF	thinned	-0.948638378
2	1.305833838	-0.903683228	0.863186466	-0.844482528	-0.311893549	0	1	HT	thinned	-0.948638378
2	1.305833838	-0.903683228	0.863186466	-0.844482528	-0.215288204	0	1	AT	thinned	-0.948638378
2	1.305833838	-0.903683228	0.863186466	-0.844482528	-0.215288204	0	1	BF	thinned	-0.948638378
2	1.305833838	-0.903683228	0.863186466	-0.844482528	-0.530305632	0	1	SP	thinned	-0.948638378
2	1.305833838	-0.903683228	0.863186466	-0.844482528	0.158532477	0	1	GCW	thinned	-0.948638378
2	1.305833838	-0.903683228	0.863186466	-0.844482528	0.158532477	0	1	BCV	thinned	-0.948638378
2	1.305833838	-0.903683228	0.863186466	-0.844482528	0.158532477	0	1	RCW	thinned	-0.948638378
2	1.305833838	-0.903683228	0.863186466	-0.844482528	-0.215288204	0	1	BR	thinned	-0.948638378
2	1.305833838	-0.903683228	0.863186466	-0.844482528	-0.215288204	0	1	SO	thinned	-0.948638378
2	1.305833838	-0.903683228	0.863186466	-0.844482528	-0.001076353	0	1	PB	thinned	-0.948638378
2	1.253039955	-0.903683228	0.447031065	-0.844482528	-1.391353268	1	1	1	thinned	-1.264851171
2	1.253039955	-0.903683228	0.447031065	-0.844482528	-1.681169302	1	1	3	thinned	-1.264851171
2	1.253039955	-0.903683228	0.447031065	-0.844482528	-1.378752571	1	1	5	thinned	-1.264851171
2	1.253039955	-0.903683228	0.447031065	-0.844482528	-1.618165816	1	1	7	thinned	-1.264851171
2	1.253039955	-0.903683228	0.447031065	-0.844482528	-0.374897034	1	1	WF	thinned	-1.264851171
2	1.253039955	-0.903683228	0.447031065	-0.844482528	-0.374897034	1	1	CRLF	thinned	-1.264851171
2	1.253039955	-0.903683228	0.447031065	-0.844482528	-0.374897034	1	1	HT	thinned	-1.264851171
2	1.253039955	-0.903683228	0.447031065	-0.844482528	-0.374897034	1	1	AT	thinned	-1.264851171
2	1.253039955	-0.903683228	0.447031065	-0.844482528	-0.374897034	1	1	BF	thinned	-1.264851171
2	1.253039955	-0.903683228	0.447031065	-0.844482528	-1.634966746	1	1	SP	thinned	-1.264851171
2	1.253039955	-0.903683228	0.447031065	-0.844482528	-0.374897034	1	1	GCW	thinned	-1.264851171
2	1.253039955	-0.903683228	0.447031065	-0.844482528	-0.374897034	1	1	BCV	thinned	-1.264851171
2	1.253039955	-0.903683228	0.447031065	-0.844482528	-0.374897034	1	1	RCW	thinned	-1.264851171
2	1.253039955	-0.903683228	0.447031065	-0.844482528	-0.374897034	1	1	BR	thinned	-1.264851171
2	1.253039955	-0.903683228	0.447031065	-0.844482528	-0.374897034	1	1	SO	thinned	-1.264851171
2	1.253039955	-0.903683228	0.447031065	-0.844482528	-0.374897034	1	1	PB	thinned	-1.264851171
3	1.288235879	-0.903683228	0.388417628	-0.844482528	-0.580708421	1	1	1	road	-1.264851171
3	1.288235879	-0.903683228	0.388417628	-0.844482528	0.351743166	1	1	3	road	-1.264851171
3	1.288235879	-0.903683228	0.388417628	-0.844482528	-0.740317251	1	1	5	road	-1.264851171
3	1.288235879	-0.903683228	0.388417628	-0.844482528	-0.332894711	1	0	7	road	-1.264851171
3	1.288235879	-0.903683228	0.388417628	-0.844482528	0.39374549	1	1	WF	road	-1.264851171
3	1.288235879	-0.903683228	0.388417628	-0.844482528	0.39374549	1	1	CRLF	road	-1.264851171
3	1.288235879	-0.903683228	0.388417628	-0.844482528	0.39374549	1	1	HT	road	-1.264851171
3	1.288235879	-0.903683228	0.388417628	-0.844482528	0.39374549	1	1	AT	road	-1.264851171
3	1.288235879	-0.903683228	0.388417628	-0.844482528	0.39374549	1	1	BF	road	-1.264851171
3	1.288235879	-0.903683228	0.388417628	-0.844482528	0.39374549	1	1	SP	road	-1.264851171
3	1.288235879	-0.903683228	0.388417628	-0.844482528	0.981778021	1	1	GCW	road	-1.264851171
3	1.288235879	-0.903683228	0.388417628	-0.844482528	0.981778021	1	1	BCV	road	-1.264851171
3	1.288235879	-0.903683228	0.388417628	-0.844482528	0.981778021	1	1	RCW	road	-1.264851171
3	1.288235879	-0.903683228	0.388417628	-0.844482528	0.39374549	1	1	BR	road	-1.264851171
3	1.288235879	-0.903683228	0.388417628	-0.844482528	0.39374549	1	1	SO	road	-1.264851171
3	1.288235879	-0.903683228	0.388417628	-0.844482528	0.981778021	1	1	PB	road	-1.264851171
3	0.989070551	-0.903683228	1.044888121	-0.844482528	-1.09313677	1	1	1	road	-0.948638378
3	0.989070551	-0.903683228	1.044888121	-0.844482528	0.557554552	1	0	3	road	-0.948638378
3	0.989070551	-0.903683228	1.044888121	-0.844482528	-0.59750935	1	1	5	road	-0.948638378
3	0.989070551	-0.903683228	1.044888121	-0.844482528	-0.282491922	1	0	7	road	-0.948638378
3	0.989070551	-0.903683228	1.044888121	-0.844482528	0.578555714	1	1	WF	road	-0.948638378
3	0.989070551	-0.903683228	1.044888121	-0.844482528	0.578555714	1	1	CRLF	road	-0.948638378
3	0.989070551	-0.903683228	1.044888121	-0.844482528	0.578555714	1	1	HT	road	-0.948638378
3	0.989070551	-0.903683228	1.044888121	-0.844482528	0.578555714	1	1	AT	road	-0.948638378
3	0.989070551	-0.903683228	1.044888121	-0.844482528	0.578555714	1	1	BF	road	-0.948638378
3	0.989070551	-0.903683228	1.044888121	-0.844482528	0.557554552	1	1	SP	road	-0.948638378
3	0.989070551	-0.903683228	1.044888121	-0.844482528	1.036381042	1	1	GCW	road	-0.948638378
3	0.989070551	-0.903683228	1.044888121	-0.844482528	1.036381042	1	1	BCV	road	-0.948638378
3	0.989070551	-0.903683228	1.044888121	-0.844482528	1.036381042	1	1	RCW	road	-0.948638378
3	0.989070551	-0.903683228	1.044888121	-0.844482528	0.578555714	1	1	BR	road	-0.948638378
3	0.989070551	-0.903683228	1.044888121	-0.844482528	0.578555714	1	1	SO	road	-0.948638378
3	0.989070551	-0.903683228	1.044888121	-0.844482528	1.036381042	1	1	PB	road	-0.948638378
3	0.95387463	-0.903683228	0.798711686	-0.844482528	-0.68571423	1	1	1	road	-0.632425586
3	0.95387463	-0.903683228	0.798711686	-0.844482528	0.725563847	1	1	3	road	-0.632425586
3	0.95387463	-0.903683228	0.798711686	-0.844482528	-0.538706097	1	1	5	road	-0.632425586
3	0.95387463	-0.903683228	0.798711686	-0.844482528	-0.601709582	1	0	7	road	-0.632425586
3	0.95387463	-0.903683228	0.798711686	-0.844482528	0.742364776	1	1	WF	road	-0.632425586
3	0.95387463	-0.903683228	0.798711686	-0.844482528	0.742364776	1	1	CRLF	road	-0.632425586
3	0.95387463	-0.903683228	0.798711686	-0.844482528	0.742364776	1	1	HT	road	-0.632425586
3	0.95387463	-0.903683228	0.798711686	-0.844482528	0.742364776	1	1	AT	road	-0.632425586
3	0.95387463	-0.903683228	0.798711686	-0.844482528	0.742364776	1	1	BF	road	-0.632425586
3	0.95387463	-0.903683228	0.798711686	-0.844482528	0.725563847	1	1	SP	road	-0.632425586
3	0.95387463	-0.903683228	0.798711686	-0.844482528	0.94397593	1	1	GCW	road	-0.632425586
3	0.95387463	-0.903683228	0.798711686	-0.844482528	0.94397593	1	1	BCV	road	-0.632425586
3	0.95387463	-0.903683228	0.798711686	-0.844482528	0.94397593	1	1	RCW	road	-0.632425586
3	0.95387463	-0.903683228	0.798711686	-0.844482528	0.742364776	1	1	BR	road	-0.632425586
3	0.95387463	-0.903683228	0.798711686	-0.844482528	0.742364776	1	0	SO	road	-0.632425586
3	0.95387463	-0.903683228	0.798711686	-0.844482528	0.94397593	1	1	PB	road	-0.632425586
3	0.848286869	-0.903683228	0.751820937	-0.844482528	-0.391697964	0	1	1	road	-0.316212793
3	0.848286869	-0.903683228	0.751820937	-0.844482528	0.876772212	0	0	3	road	-0.316212793
3	0.848286869	-0.903683228	0.751820937	-0.844482528	-0.253090296	0	0	5	road	-0.316212793
3	0.848286869	-0.903683228	0.751820937	-0.844482528	-0.950328869	0	0	7	road	-0.316212793
3	0.848286869	-0.903683228	0.751820937	-0.844482528	0.922974768	0	1	WF	road	-0.316212793
3	0.848286869	-0.903683228	0.751820937	-0.844482528	0.922974768	0	1	CRLF	road	-0.316212793
3	0.848286869	-0.903683228	0.751820937	-0.844482528	0.922974768	0	1	HT	road	-0.316212793
3	0.848286869	-0.903683228	0.751820937	-0.844482528	0.922974768	0	1	AT	road	-0.316212793
3	0.848286869	-0.903683228	0.751820937	-0.844482528	0.922974768	0	1	BF	road	-0.316212793
3	0.848286869	-0.903683228	0.751820937	-0.844482528	0.876772212	0	1	SP	road	-0.316212793
3	0.848286869	-0.903683228	0.751820937	-0.844482528	1.305195914	0	1	GCW	road	-0.316212793
3	0.848286869	-0.903683228	0.751820937	-0.844482528	1.305195914	0	1	BCV	road	-0.316212793
3	0.848286869	-0.903683228	0.751820937	-0.844482528	1.305195914	0	1	RCW	road	-0.316212793
3	0.848286869	-0.903683228	0.751820937	-0.844482528	0.922974768	0	1	BR	road	-0.316212793
3	0.848286869	-0.903683228	0.751820937	-0.844482528	0.922974768	0	1	SO	road	-0.316212793
3	0.848286869	-0.903683228	0.751820937	-0.844482528	1.305195914	0	0	PB	road	-0.316212793
3	0.760297066	-0.903683228	0.792850342	-0.844482528	-1.336750247	0	1	1	road	0
3	0.760297066	-0.903683228	0.792850342	-0.844482528	1.002779183	0	0	3	road	0
3	0.760297066	-0.903683228	0.792850342	-0.844482528	-0.047278909	0	0	5	road	0
3	0.760297066	-0.903683228	0.792850342	-0.844482528	-0.988130961	0	0	7	road	0
3	0.760297066	-0.903683228	0.792850342	-0.844482528	1.002779183	0	1	WF	road	0
3	0.760297066	-0.903683228	0.792850342	-0.844482528	1.002779183	0	1	CRLF	road	0
3	0.760297066	-0.903683228	0.792850342	-0.844482528	1.002779183	0	1	HT	road	0
3	0.760297066	-0.903683228	0.792850342	-0.844482528	1.002779183	0	1	AT	road	0
3	0.760297066	-0.903683228	0.792850342	-0.844482528	1.002779183	0	1	BF	road	0
3	0.760297066	-0.903683228	0.792850342	-0.844482528	1.002779183	0	1	SP	road	0
3	0.760297066	-0.903683228	0.792850342	-0.844482528	1.002779183	0	0	GCW	road	0
3	0.760297066	-0.903683228	0.792850342	-0.844482528	1.002779183	0	1	BCV	road	0
3	0.760297066	-0.903683228	0.792850342	-0.844482528	1.002779183	0	1	RCW	road	0
3	0.760297066	-0.903683228	0.792850342	-0.844482528	1.002779183	0	1	BR	road	0
3	0.760297066	-0.903683228	0.792850342	-0.844482528	1.002779183	0	1	SO	road	0
3	0.760297066	-0.903683228	0.792850342	-0.844482528	1.002779183	0	0	PB	road	0
3	0.971472592	-0.269057213	0.47047644	-0.844482528	-0.580708421	1	1	1	road	0.316212793
3	0.971472592	-0.269057213	0.47047644	-0.844482528	1.053181972	1	0	3	road	0.316212793
3	0.971472592	-0.269057213	0.47047644	-0.844482528	1.296795449	1	0	5	road	0.316212793
3	0.971472592	-0.269057213	0.47047644	-0.844482528	-1.09313677	1	0	7	road	0.316212793
3	0.971472592	-0.269057213	0.47047644	-0.844482528	1.595011948	1	1	WF	road	0.316212793
3	0.971472592	-0.269057213	0.47047644	-0.844482528	1.595011948	1	1	CRLF	road	0.316212793
3	0.971472592	-0.269057213	0.47047644	-0.844482528	1.095184295	1	1	HT	road	0.316212793
3	0.971472592	-0.269057213	0.47047644	-0.844482528	1.095184295	1	1	AT	road	0.316212793
3	0.971472592	-0.269057213	0.47047644	-0.844482528	1.515207533	1	1	BF	road	0.316212793
3	0.971472592	-0.269057213	0.47047644	-0.844482528	1.095184295	1	0	SP	road	0.316212793
3	0.971472592	-0.269057213	0.47047644	-0.844482528	1.595011948	1	0	GCW	road	0.316212793
3	0.971472592	-0.269057213	0.47047644	-0.844482528	1.595011948	1	0	BCV	road	0.316212793
3	0.971472592	-0.269057213	0.47047644	-0.844482528	1.595011948	1	1	RCW	road	0.316212793
3	0.971472592	-0.269057213	0.47047644	-0.844482528	1.595011948	1	1	BR	road	0.316212793
3	0.971472592	-0.269057213	0.47047644	-0.844482528	1.595011948	1	1	SO	road	0.316212793
3	0.971472592	-0.269057213	0.47047644	-0.844482528	1.595011948	1	0	PB	road	0.316212793
3	0.936276669	-0.903683228	0.493921815	-0.844482528	-0.727716554	1	1	1	road	0.632425586
3	0.936276669	-0.903683228	0.493921815	-0.844482528	1.061582437	1	0	3	road	0.632425586
3	0.936276669	-0.903683228	0.493921815	-0.844482528	-0.009476818	1	0	5	road	0.632425586
3	0.936276669	-0.903683228	0.493921815	-0.844482528	-0.803320736	1	0	7	road	0.632425586
3	0.936276669	-0.903683228	0.493921815	-0.844482528	1.061582437	1	1	WF	road	0.632425586
3	0.936276669	-0.903683228	0.493921815	-0.844482528	1.061582437	1	1	CRLF	road	0.632425586
3	0.936276669	-0.903683228	0.493921815	-0.844482528	1.061582437	1	1	HT	road	0.632425586
3	0.936276669	-0.903683228	0.493921815	-0.844482528	1.061582437	1	1	AT	road	0.632425586
3	0.936276669	-0.903683228	0.493921815	-0.844482528	1.061582437	1	1	BF	road	0.632425586
3	0.936276669	-0.903683228	0.493921815	-0.844482528	1.061582437	1	0	SP	road	0.632425586
3	0.936276669	-0.903683228	0.493921815	-0.844482528	1.086783831	1	0	GCW	road	0.632425586
3	0.936276669	-0.903683228	0.493921815	-0.844482528	1.086783831	1	0	BCV	road	0.632425586
3	0.936276669	-0.903683228	0.493921815	-0.844482528	1.086783831	1	1	RCW	road	0.632425586
3	0.936276669	-0.903683228	0.493921815	-0.844482528	1.061582437	1	1	BR	road	0.632425586
3	0.936276669	-0.903683228	0.493921815	-0.844482528	1.061582437	1	1	SO	road	0.632425586
3	0.936276669	-0.903683228	0.493921815	-0.844482528	1.086783831	1	0	PB	road	0.632425586
3	0.971472592	-0.903683228	0.75768228	-0.844482528	-1.408154198	0	1	1	road	0.948638378
3	0.971472592	-0.903683228	0.75768228	-0.844482528	1.250592893	0	0	3	road	0.948638378
3	0.971472592	-0.903683228	0.75768228	-0.844482528	0.011524344	0	0	5	road	0.948638378
3	0.971472592	-0.903683228	0.75768228	-0.844482528	-1.328349783	0	0	7	road	0.948638378
3	0.971472592	-0.903683228	0.75768228	-0.844482528	1.250592893	0	1	WF	road	0.948638378
3	0.971472592	-0.903683228	0.75768228	-0.844482528	1.250592893	0	1	CRLF	road	0.948638378
3	0.971472592	-0.903683228	0.75768228	-0.844482528	1.250592893	0	1	HT	road	0.948638378
3	0.971472592	-0.903683228	0.75768228	-0.844482528	1.250592893	0	1	AT	road	0.948638378
3	0.971472592	-0.903683228	0.75768228	-0.844482528	1.250592893	0	1	BF	road	0.948638378
3	0.971472592	-0.903683228	0.75768228	-0.844482528	1.250592893	0	0	SP	road	0.948638378
3	0.971472592	-0.903683228	0.75768228	-0.844482528	1.250592893	0	0	GCW	road	0.948638378
3	0.971472592	-0.903683228	0.75768228	-0.844482528	1.250592893	0	0	BCV	road	0.948638378
3	0.971472592	-0.903683228	0.75768228	-0.844482528	1.250592893	0	1	RCW	road	0.948638378
3	0.971472592	-0.903683228	0.75768228	-0.844482528	1.250592893	0	1	BR	road	0.948638378
3	0.971472592	-0.903683228	0.75768228	-0.844482528	1.250592893	0	1	SO	road	0.948638378
3	0.971472592	-0.903683228	0.75768228	-0.844482528	1.250592893	0	0	PB	road	0.948638378
3	0.725101146	-0.903683228	0.892493185	-0.844482528	-0.904126313	0	0	1	road	1.264851171
3	0.725101146	-0.903683228	0.892493185	-0.844482528	1.309396146	0	0	3	road	1.264851171
3	0.725101146	-0.903683228	0.892493185	-0.844482528	0.124930618	0	0	5	road	1.264851171
3	0.725101146	-0.903683228	0.892493185	-0.844482528	-1.072135608	0	0	7	road	1.264851171
3	0.725101146	-0.903683228	0.892493185	-0.844482528	1.42280242	0	1	WF	road	1.264851171
3	0.725101146	-0.903683228	0.892493185	-0.844482528	1.42280242	0	1	CRLF	road	1.264851171
3	0.725101146	-0.903683228	0.892493185	-0.844482528	1.42280242	0	1	HT	road	1.264851171
3	0.725101146	-0.903683228	0.892493185	-0.844482528	1.42280242	0	1	AT	road	1.264851171
3	0.725101146	-0.903683228	0.892493185	-0.844482528	1.42280242	0	1	BF	road	1.264851171
3	0.725101146	-0.903683228	0.892493185	-0.844482528	1.309396146	0	0	SP	road	1.264851171
3	0.725101146	-0.903683228	0.892493185	-0.844482528	1.42280242	0	0	GCW	road	1.264851171
3	0.725101146	-0.903683228	0.892493185	-0.844482528	1.42280242	0	0	BCV	road	1.264851171
3	0.725101146	-0.903683228	0.892493185	-0.844482528	1.42280242	0	1	RCW	road	1.264851171
3	0.725101146	-0.903683228	0.892493185	-0.844482528	1.42280242	0	1	BR	road	1.264851171
3	0.725101146	-0.903683228	0.892493185	-0.844482528	1.42280242	0	1	SO	road	1.264851171
3	0.725101146	-0.903683228	0.892493185	-0.844482528	1.42280242	0	0	PB	road	1.264851171
3	0.795492987	-0.057515208	1.162114994	-0.844482528	-0.904126313	0	1	1	road	1.581063964
3	0.795492987	-0.057515208	1.162114994	-0.844482528	1.376599864	0	0	3	road	1.581063964
3	0.795492987	-0.057515208	1.162114994	-0.844482528	-0.001076353	0	0	5	road	1.581063964
3	0.795492987	-0.057515208	1.162114994	-0.844482528	-1.357751409	0	0	7	road	1.581063964
3	0.795492987	-0.057515208	1.162114994	-0.844482528	1.431202885	0	1	WF	road	1.581063964
3	0.795492987	-0.057515208	1.162114994	-0.844482528	1.431202885	0	1	CRLF	road	1.581063964
3	0.795492987	-0.057515208	1.162114994	-0.844482528	1.431202885	0	1	HT	road	1.581063964
3	0.795492987	-0.057515208	1.162114994	-0.844482528	1.431202885	0	1	AT	road	1.581063964
3	0.795492987	-0.057515208	1.162114994	-0.844482528	1.431202885	0	1	BF	road	1.581063964
3	0.795492987	-0.057515208	1.162114994	-0.844482528	1.389200561	0	0	SP	road	1.581063964
3	0.795492987	-0.057515208	1.162114994	-0.844482528	1.431202885	0	0	GCW	road	1.581063964
3	0.795492987	-0.057515208	1.162114994	-0.844482528	1.431202885	0	0	BCV	road	1.581063964
3	0.795492987	-0.057515208	1.162114994	-0.844482528	1.431202885	0	1	RCW	road	1.581063964
3	0.795492987	-0.057515208	1.162114994	-0.844482528	1.431202885	0	1	BR	road	1.581063964
3	0.795492987	-0.057515208	1.162114994	-0.844482528	1.431202885	0	1	SO	road	1.581063964
3	0.795492987	-0.057515208	1.162114994	-0.844482528	1.431202885	0	0	PB	road	1.581063964
3	0.795492987	-0.057515208	1.162114994	-0.844482528	-1.017532587	0	1	1	road	1.581063964
3	0.795492987	-0.057515208	1.162114994	-0.844482528	1.460604512	0	0	3	road	1.581063964
3	0.795492987	-0.057515208	1.162114994	-0.844482528	0.292939913	0	0	5	road	1.581063964
3	0.795492987	-0.057515208	1.162114994	-0.844482528	-0.387497732	0	0	7	road	1.581063964
3	0.795492987	-0.057515208	1.162114994	-0.844482528	1.574010786	0	1	WF	road	1.581063964
3	0.795492987	-0.057515208	1.162114994	-0.844482528	1.574010786	0	1	CRLF	road	1.581063964
3	0.795492987	-0.057515208	1.162114994	-0.844482528	1.574010786	0	1	HT	road	1.581063964
3	0.795492987	-0.057515208	1.162114994	-0.844482528	1.574010786	0	1	AT	road	1.581063964
3	0.795492987	-0.057515208	1.162114994	-0.844482528	1.574010786	0	1	BF	road	1.581063964
3	0.795492987	-0.057515208	1.162114994	-0.844482528	1.574010786	0	0	SP	road	1.581063964
3	0.795492987	-0.057515208	1.162114994	-0.844482528	1.574010786	0	0	GCW	road	1.581063964
3	0.795492987	-0.057515208	1.162114994	-0.844482528	1.574010786	0	0	BCV	road	1.581063964
3	0.795492987	-0.057515208	1.162114994	-0.844482528	1.574010786	0	1	RCW	road	1.581063964
3	0.795492987	-0.057515208	1.162114994	-0.844482528	1.574010786	0	1	BR	road	1.581063964
3	0.795492987	-0.057515208	1.162114994	-0.844482528	1.574010786	0	1	SO	road	1.581063964
3	0.795492987	-0.057515208	1.162114994	-0.844482528	1.574010786	0	0	PB	road	1.581063964
3	0.795492987	-0.903683228	1.173837681	-0.844482528	-1.147739791	0	1	1	road	1.264851171
3	0.795492987	-0.903683228	1.173837681	-0.844482528	1.418602188	0	0	3	road	1.264851171
3	0.795492987	-0.903683228	1.173837681	-0.844482528	0.267738518	0	0	5	road	1.264851171
3	0.795492987	-0.903683228	1.173837681	-0.844482528	-1.042733981	0	0	7	road	1.264851171
3	0.795492987	-0.903683228	1.173837681	-0.844482528	1.700017757	0	1	WF	road	1.264851171
3	0.795492987	-0.903683228	1.173837681	-0.844482528	1.700017757	0	1	CRLF	road	1.264851171
3	0.795492987	-0.903683228	1.173837681	-0.844482528	1.700017757	0	1	HT	road	1.264851171
3	0.795492987	-0.903683228	1.173837681	-0.844482528	1.700017757	0	1	AT	road	1.264851171
3	0.795492987	-0.903683228	1.173837681	-0.844482528	1.700017757	0	1	BF	road	1.264851171
3	0.795492987	-0.903683228	1.173837681	-0.844482528	1.561410089	0	0	SP	road	1.264851171
3	0.795492987	-0.903683228	1.173837681	-0.844482528	1.700017757	0	0	GCW	road	1.264851171
3	0.795492987	-0.903683228	1.173837681	-0.844482528	1.700017757	0	0	BCV	road	1.264851171
3	0.795492987	-0.903683228	1.173837681	-0.844482528	1.700017757	0	1	RCW	road	1.264851171
3	0.795492987	-0.903683228	1.173837681	-0.844482528	1.700017757	0	1	BR	road	1.264851171
3	0.795492987	-0.903683228	1.173837681	-0.844482528	1.700017757	0	1	SO	road	1.264851171
3	0.795492987	-0.903683228	1.173837681	-0.844482528	1.700017757	0	0	PB	road	1.264851171
3	0.88348279	-0.903683228	1.003858715	-0.844482528	-1.550962098	0	1	1	road	0.948638378
3	0.88348279	-0.903683228	1.003858715	-0.844482528	1.553009624	0	0	3	road	0.948638378
3	0.88348279	-0.903683228	1.003858715	-0.844482528	0.402145954	0	0	5	road	0.948638378
3	0.88348279	-0.903683228	1.003858715	-0.844482528	-1.101537235	0	0	7	road	0.948638378
3	0.88348279	-0.903683228	1.003858715	-0.844482528	1.683216827	0	1	WF	road	0.948638378
3	0.88348279	-0.903683228	1.003858715	-0.844482528	1.683216827	0	1	CRLF	road	0.948638378
3	0.88348279	-0.903683228	1.003858715	-0.844482528	1.683216827	0	1	HT	road	0.948638378
3	0.88348279	-0.903683228	1.003858715	-0.844482528	1.683216827	0	1	AT	road	0.948638378
3	0.88348279	-0.903683228	1.003858715	-0.844482528	1.683216827	0	1	BF	road	0.948638378
3	0.88348279	-0.903683228	1.003858715	-0.844482528	1.59921218	0	0	SP	road	0.948638378
3	0.88348279	-0.903683228	1.003858715	-0.844482528	1.683216827	0	0	GCW	road	0.948638378
3	0.88348279	-0.903683228	1.003858715	-0.844482528	1.683216827	0	0	BCV	road	0.948638378
3	0.88348279	-0.903683228	1.003858715	-0.844482528	1.683216827	0	1	RCW	road	0.948638378
3	0.88348279	-0.903683228	1.003858715	-0.844482528	1.683216827	0	1	BR	road	0.948638378
3	0.88348279	-0.903683228	1.003858715	-0.844482528	1.683216827	0	1	SO	road	0.948638378
3	0.88348279	-0.903683228	1.003858715	-0.844482528	1.683216827	0	0	PB	road	0.948638378
3	0.865884828	-0.903683228	0.769404968	-0.772678065	-1.479558148	1	1	1	road	0.632425586
3	0.865884828	-0.903683228	0.769404968	-0.772678065	1.536208694	1	0	3	road	0.632425586
3	0.865884828	-0.903683228	0.769404968	-0.772678065	0.402145954	1	0	5	road	0.632425586
3	0.865884828	-0.903683228	0.769404968	-0.772678065	-1.030133284	1	0	7	road	0.632425586
3	0.865884828	-0.903683228	0.769404968	-0.772678065	1.666415898	1	1	WF	road	0.632425586
3	0.865884828	-0.903683228	0.769404968	-0.772678065	1.666415898	1	1	CRLF	road	0.632425586
3	0.865884828	-0.903683228	0.769404968	-0.772678065	1.666415898	1	1	HT	road	0.632425586
3	0.865884828	-0.903683228	0.769404968	-0.772678065	1.666415898	1	1	AT	road	0.632425586
3	0.865884828	-0.903683228	0.769404968	-0.772678065	1.666415898	1	1	BF	road	0.632425586
3	0.865884828	-0.903683228	0.769404968	-0.772678065	1.59921218	1	0	SP	road	0.632425586
3	0.865884828	-0.903683228	0.769404968	-0.772678065	1.666415898	1	0	GCW	road	0.632425586
3	0.865884828	-0.903683228	0.769404968	-0.772678065	1.666415898	1	0	BCV	road	0.632425586
3	0.865884828	-0.903683228	0.769404968	-0.772678065	1.666415898	1	1	RCW	road	0.632425586
3	0.865884828	-0.903683228	0.769404968	-0.772678065	1.666415898	1	1	BR	road	0.632425586
3	0.865884828	-0.903683228	0.769404968	-0.772678065	1.666415898	1	1	SO	road	0.632425586
3	0.865884828	-0.903683228	0.769404968	-0.772678065	1.666415898	1	0	PB	road	0.632425586
3	0.95387463	-0.903683228	0.617010032	-0.772678065	-1.017532587	1	1	1	road	0.316212793
3	0.95387463	-0.903683228	0.617010032	-0.772678065	1.494206371	1	0	3	road	0.316212793
3	0.95387463	-0.903683228	0.617010032	-0.772678065	0.0577269	1	0	5	road	0.316212793
3	0.95387463	-0.903683228	0.617010032	-0.772678065	-1.017532587	1	0	7	road	0.316212793
3	0.95387463	-0.903683228	0.617010032	-0.772678065	1.767221475	1	1	WF	road	0.316212793
3	0.95387463	-0.903683228	0.617010032	-0.772678065	1.767221475	1	1	CRLF	road	0.316212793
3	0.95387463	-0.903683228	0.617010032	-0.772678065	1.767221475	1	1	HT	road	0.316212793
3	0.95387463	-0.903683228	0.617010032	-0.772678065	1.767221475	1	1	AT	road	0.316212793
3	0.95387463	-0.903683228	0.617010032	-0.772678065	1.767221475	1	1	BF	road	0.316212793
3	0.95387463	-0.903683228	0.617010032	-0.772678065	1.603412412	1	0	SP	road	0.316212793
3	0.95387463	-0.903683228	0.617010032	-0.772678065	1.767221475	1	0	GCW	road	0.316212793
3	0.95387463	-0.903683228	0.617010032	-0.772678065	1.767221475	1	0	BCV	road	0.316212793
3	0.95387463	-0.903683228	0.617010032	-0.772678065	1.767221475	1	1	RCW	road	0.316212793
3	0.95387463	-0.903683228	0.617010032	-0.772678065	1.767221475	1	1	BR	road	0.316212793
3	0.95387463	-0.903683228	0.617010032	-0.772678065	1.767221475	1	1	SO	road	0.316212793
3	0.95387463	-0.903683228	0.617010032	-0.772678065	1.767221475	1	0	PB	road	0.316212793
3	0.91867871	0.259797799	0.53495122	-0.772678065	-1.353551177	0	1	1	road	0
3	0.91867871	0.259797799	0.53495122	-0.772678065	1.498406603	0	0	3	road	0
3	0.91867871	0.259797799	0.53495122	-0.772678065	0.246737357	0	0	5	road	0
3	0.91867871	0.259797799	0.53495122	-0.772678065	-0.93352794	0	0	7	road	0
3	0.91867871	0.259797799	0.53495122	-0.772678065	1.716818686	0	1	WF	road	0
3	0.91867871	0.259797799	0.53495122	-0.772678065	1.716818686	0	1	CRLF	road	0
3	0.91867871	0.259797799	0.53495122	-0.772678065	1.716818686	0	1	HT	road	0
3	0.91867871	0.259797799	0.53495122	-0.772678065	1.716818686	0	1	AT	road	0
3	0.91867871	0.259797799	0.53495122	-0.772678065	1.716818686	0	1	BF	road	0
3	0.91867871	0.259797799	0.53495122	-0.772678065	1.695817525	0	0	SP	road	0
3	0.91867871	0.259797799	0.53495122	-0.772678065	1.716818686	0	0	GCW	road	0
3	0.91867871	0.259797799	0.53495122	-0.772678065	1.716818686	0	0	BCV	road	0
3	0.91867871	0.259797799	0.53495122	-0.772678065	1.716818686	0	1	RCW	road	0
3	0.91867871	0.259797799	0.53495122	-0.772678065	1.716818686	0	1	BR	road	0
3	0.91867871	0.259797799	0.53495122	-0.772678065	1.716818686	0	1	SO	road	0
3	0.91867871	0.259797799	0.53495122	-0.772678065	1.716818686	0	0	PB	road	0
3	0.707503184	-0.903683228	0.740098249	-0.772678065	2.401456563	0	1	1	road	-0.316212793
3	0.707503184	-0.903683228	0.740098249	-0.772678065	2.90968468	0	0	3	road	-0.316212793
3	0.707503184	-0.903683228	0.740098249	-0.772678065	1.372399632	0	0	5	road	-0.316212793
3	0.707503184	-0.903683228	0.740098249	-0.772678065	-0.022077515	0	0	7	road	-0.316212793
3	0.707503184	-0.903683228	0.740098249	-0.772678065	3.073493742	0	1	WF	road	-0.316212793
3	0.707503184	-0.903683228	0.740098249	-0.772678065	3.073493742	0	1	CRLF	road	-0.316212793
3	0.707503184	-0.903683228	0.740098249	-0.772678065	3.073493742	0	1	HT	road	-0.316212793
3	0.707503184	-0.903683228	0.740098249	-0.772678065	3.073493742	0	1	AT	road	-0.316212793
3	0.707503184	-0.903683228	0.740098249	-0.772678065	3.073493742	0	1	BF	road	-0.316212793
3	0.707503184	-0.903683228	0.740098249	-0.772678065	2.960087468	0	1	SP	road	-0.316212793
3	0.707503184	-0.903683228	0.740098249	-0.772678065	3.073493742	0	0	GCW	road	-0.316212793
3	0.707503184	-0.903683228	0.740098249	-0.772678065	3.073493742	0	0	BCV	road	-0.316212793
3	0.707503184	-0.903683228	0.740098249	-0.772678065	3.073493742	0	1	RCW	road	-0.316212793
3	0.707503184	-0.903683228	0.740098249	-0.772678065	3.073493742	0	1	BR	road	-0.316212793
3	0.707503184	-0.903683228	0.740098249	-0.772678065	3.073493742	0	1	SO	road	-0.316212793
3	0.707503184	-0.903683228	0.740098249	-0.772678065	3.073493742	0	1	PB	road	-0.316212793
3	1.059462392	0.471339804	0.429447034	-0.772678065	-0.782319574	1	1	1	road	-0.632425586
3	1.059462392	0.471339804	0.429447034	-0.772678065	1.427002653	1	0	3	road	-0.632425586
3	1.059462392	0.471339804	0.429447034	-0.772678065	0.423147116	1	0	5	road	-0.632425586
3	1.059462392	0.471339804	0.429447034	-0.772678065	-0.458901682	1	0	7	road	-0.632425586
3	1.059462392	0.471339804	0.429447034	-0.772678065	1.712618454	1	1	WF	road	-0.632425586
3	1.059462392	0.471339804	0.429447034	-0.772678065	1.712618454	1	1	CRLF	road	-0.632425586
3	1.059462392	0.471339804	0.429447034	-0.772678065	1.712618454	1	1	HT	road	-0.632425586
3	1.059462392	0.471339804	0.429447034	-0.772678065	1.712618454	1	1	AT	road	-0.632425586
3	1.059462392	0.471339804	0.429447034	-0.772678065	1.712618454	1	1	BF	road	-0.632425586
3	1.059462392	0.471339804	0.429447034	-0.772678065	1.498406603	1	1	SP	road	-0.632425586
3	1.059462392	0.471339804	0.429447034	-0.772678065	1.712618454	1	0	GCW	road	-0.632425586
3	1.059462392	0.471339804	0.429447034	-0.772678065	1.712618454	1	1	BCV	road	-0.632425586
3	1.059462392	0.471339804	0.429447034	-0.772678065	1.712618454	1	1	RCW	road	-0.632425586
3	1.059462392	0.471339804	0.429447034	-0.772678065	1.712618454	1	1	BR	road	-0.632425586
3	1.059462392	0.471339804	0.429447034	-0.772678065	1.712618454	1	1	SO	road	-0.632425586
3	1.059462392	0.471339804	0.429447034	-0.772678065	1.712618454	1	1	PB	road	-0.632425586
3	1.235441997	0.577110806	0.288774786	-0.772678065	0.704562685	1	1	1	road	-0.948638378
3	1.235441997	0.577110806	0.288774786	-0.772678065	1.372399632	1	0	3	road	-0.948638378
3	1.235441997	0.577110806	0.288774786	-0.772678065	0.456748975	1	1	5	road	-0.948638378
3	1.235441997	0.577110806	0.288774786	-0.772678065	-0.694114695	1	0	7	road	-0.948638378
3	1.235441997	0.577110806	0.288774786	-0.772678065	1.779822172	1	1	WF	road	-0.948638378
3	1.235441997	0.577110806	0.288774786	-0.772678065	1.779822172	1	1	CRLF	road	-0.948638378
3	1.235441997	0.577110806	0.288774786	-0.772678065	1.779822172	1	1	HT	road	-0.948638378
3	1.235441997	0.577110806	0.288774786	-0.772678065	1.779822172	1	1	AT	road	-0.948638378
3	1.235441997	0.577110806	0.288774786	-0.772678065	1.779822172	1	1	BF	road	-0.948638378
3	1.235441997	0.577110806	0.288774786	-0.772678065	1.372399632	1	1	SP	road	-0.948638378
3	1.235441997	0.577110806	0.288774786	-0.772678065	1.779822172	1	1	GCW	road	-0.948638378
3	1.235441997	0.577110806	0.288774786	-0.772678065	1.779822172	1	1	BCV	road	-0.948638378
3	1.235441997	0.577110806	0.288774786	-0.772678065	1.779822172	1	1	RCW	road	-0.948638378
3	1.235441997	0.577110806	0.288774786	-0.772678065	1.779822172	1	1	BR	road	-0.948638378
3	1.235441997	0.577110806	0.288774786	-0.772678065	1.779822172	1	1	SO	road	-0.948638378
3	1.235441997	0.577110806	0.288774786	-0.772678065	1.779822172	1	1	PB	road	-0.948638378
3	1.217844035	-0.057515208	0.411863003	-0.772678065	0.44834851	1	1	1	road	-1.264851171
3	1.217844035	-0.057515208	0.411863003	-0.772678065	2.32585238	1	0	3	road	-1.264851171
3	1.217844035	-0.057515208	0.411863003	-0.772678065	1.947831467	1	1	5	road	-1.264851171
3	1.217844035	-0.057515208	0.411863003	-0.772678065	-0.202687507	1	0	7	road	-1.264851171
3	1.217844035	-0.057515208	0.411863003	-0.772678065	2.913884912	1	1	WF	road	-1.264851171
3	1.217844035	-0.057515208	0.411863003	-0.772678065	2.913884912	1	1	CRLF	road	-1.264851171
3	1.217844035	-0.057515208	0.411863003	-0.772678065	2.913884912	1	1	HT	road	-1.264851171
3	1.217844035	-0.057515208	0.411863003	-0.772678065	2.913884912	1	1	AT	road	-1.264851171
3	1.217844035	-0.057515208	0.411863003	-0.772678065	2.913884912	1	1	BF	road	-1.264851171
3	1.217844035	-0.057515208	0.411863003	-0.772678065	2.712273758	1	1	SP	road	-1.264851171
3	1.217844035	-0.057515208	0.411863003	-0.772678065	2.913884912	1	1	GCW	road	-1.264851171
3	1.217844035	-0.057515208	0.411863003	-0.772678065	2.913884912	1	1	BCV	road	-1.264851171
3	1.217844035	-0.057515208	0.411863003	-0.772678065	2.913884912	1	1	RCW	road	-1.264851171
3	1.217844035	-0.057515208	0.411863003	-0.772678065	2.913884912	1	1	BR	road	-1.264851171
3	1.217844035	-0.057515208	0.411863003	-0.772678065	2.913884912	1	1	SO	road	-1.264851171
3	1.217844035	-0.057515208	0.411863003	-0.772678065	2.913884912	1	1	PB	road	-1.264851171
4	1.077060353	-0.903683228	0.271190755	1.733950459	0.066127365	1	1	1	thinned	-1.264851171
4	1.077060353	-0.903683228	0.271190755	1.733950459	-1.101537235	1	1	3	thinned	-1.264851171
4	1.077060353	-0.903683228	0.271190755	1.733950459	-1.051134446	1	1	5	thinned	-1.264851171
4	1.077060353	-0.903683228	0.271190755	1.733950459	0.14593178	1	0	7	thinned	-1.264851171
4	1.077060353	-0.903683228	0.271190755	1.733950459	0.675161058	1	1	WF	thinned	-1.264851171
4	1.077060353	-0.903683228	0.271190755	1.733950459	0.704562685	1	1	CRLF	thinned	-1.264851171
4	1.077060353	-0.903683228	0.271190755	1.733950459	0.675161058	1	1	HT	thinned	-1.264851171
4	1.077060353	-0.903683228	0.271190755	1.733950459	0.675161058	1	1	AT	thinned	-1.264851171
4	1.077060353	-0.903683228	0.271190755	1.733950459	0.675161058	1	1	BF	thinned	-1.264851171
4	1.077060353	-0.903683228	0.271190755	1.733950459	-0.202687507	1	1	SP	thinned	-1.264851171
4	1.077060353	-0.903683228	0.271190755	1.733950459	0.234136659	1	1	GCW	thinned	-1.264851171
4	1.077060353	-0.903683228	0.271190755	1.733950459	0.721363614	1	1	BCV	thinned	-1.264851171
4	1.077060353	-0.903683228	0.271190755	1.733950459	0.721363614	1	1	RCW	thinned	-1.264851171
4	1.077060353	-0.903683228	0.271190755	1.733950459	0.675161058	1	1	BR	thinned	-1.264851171
4	1.077060353	-0.903683228	0.271190755	1.733950459	0.704562685	1	1	SO	thinned	-1.264851171
4	1.077060353	-0.903683228	0.271190755	1.733950459	0.675161058	1	1	PB	thinned	-1.264851171
4	0.865884828	-0.269057213	0.740098249	1.733950459	0.21733573	1	1	1	thinned	-0.948638378
4	0.865884828	-0.269057213	0.740098249	1.733950459	-0.82852213	1	1	3	thinned	-0.948638378
4	0.865884828	-0.269057213	0.740098249	1.733950459	-0.391697964	1	0	5	thinned	-0.948638378
4	0.865884828	-0.269057213	0.740098249	1.733950459	-0.173285881	1	0	7	thinned	-0.948638378
4	0.865884828	-0.269057213	0.740098249	1.733950459	1.435403118	1	1	WF	thinned	-0.948638378
4	0.865884828	-0.269057213	0.740098249	1.733950459	1.435403118	1	1	CRLF	thinned	-0.948638378
4	0.865884828	-0.269057213	0.740098249	1.733950459	0.21733573	1	1	HT	thinned	-0.948638378
4	0.865884828	-0.269057213	0.740098249	1.733950459	0.71296315	1	1	AT	thinned	-0.948638378
4	0.865884828	-0.269057213	0.740098249	1.733950459	1.435403118	1	1	BF	thinned	-0.948638378
4	0.865884828	-0.269057213	0.740098249	1.733950459	-0.475702611	1	1	SP	thinned	-0.948638378
4	0.865884828	-0.269057213	0.740098249	1.733950459	-0.131283557	1	1	GCW	thinned	-0.948638378
4	0.865884828	-0.269057213	0.740098249	1.733950459	0.69616222	1	1	BCV	thinned	-0.948638378
4	0.865884828	-0.269057213	0.740098249	1.733950459	1.435403118	1	1	RCW	thinned	-0.948638378
4	0.865884828	-0.269057213	0.740098249	1.733950459	1.435403118	1	1	BR	thinned	-0.948638378
4	0.865884828	-0.269057213	0.740098249	1.733950459	1.435403118	1	1	SO	thinned	-0.948638378
4	0.865884828	-0.269057213	0.740098249	1.733950459	0.21733573	1	1	PB	thinned	-0.948638378
4	0.654709305	-0.163286211	0.722514218	1.733950459	-0.626910977	1	1	1	thinned	-0.632425586
4	0.654709305	-0.163286211	0.722514218	1.733950459	-0.929327707	1	1	3	thinned	-0.632425586
4	0.654709305	-0.163286211	0.722514218	1.733950459	-0.84532306	1	1	5	thinned	-0.632425586
4	0.654709305	-0.163286211	0.722514218	1.733950459	-0.211087972	1	0	7	thinned	-0.632425586
4	0.654709305	-0.163286211	0.722514218	1.733950459	0.007324111	1	1	WF	thinned	-0.632425586
4	0.654709305	-0.163286211	0.722514218	1.733950459	0.007324111	1	1	CRLF	thinned	-0.632425586
4	0.654709305	-0.163286211	0.722514218	1.733950459	-0.181686345	1	1	HT	thinned	-0.632425586
4	0.654709305	-0.163286211	0.722514218	1.733950459	-0.173285881	1	1	AT	thinned	-0.632425586
4	0.654709305	-0.163286211	0.722514218	1.733950459	-0.173285881	1	1	BF	thinned	-0.632425586
4	0.654709305	-0.163286211	0.722514218	1.733950459	-0.500904006	1	1	SP	thinned	-0.632425586
4	0.654709305	-0.163286211	0.722514218	1.733950459	0.360143631	1	1	GCW	thinned	-0.632425586
4	0.654709305	-0.163286211	0.722514218	1.733950459	0.360143631	1	1	BCV	thinned	-0.632425586
4	0.654709305	-0.163286211	0.722514218	1.733950459	0.372744328	1	1	RCW	thinned	-0.632425586
4	0.654709305	-0.163286211	0.722514218	1.733950459	0.007324111	1	1	BR	thinned	-0.632425586
4	0.654709305	-0.163286211	0.722514218	1.733950459	0.007324111	1	1	SO	thinned	-0.632425586
4	0.654709305	-0.163286211	0.722514218	1.733950459	0.360143631	1	1	PB	thinned	-0.632425586
4	0.725101146	-0.903683228	0.394278972	1.733950459	-0.874724687	1	1	1	thinned	-0.316212793
4	0.725101146	-0.903683228	0.394278972	1.733950459	0.44834851	1	1	3	thinned	-0.316212793
4	0.725101146	-0.903683228	0.394278972	1.733950459	-0.946128637	1	0	5	thinned	-0.316212793
4	0.725101146	-0.903683228	0.394278972	1.733950459	-0.236289366	1	0	7	thinned	-0.316212793
4	0.725101146	-0.903683228	0.394278972	1.733950459	0.44834851	1	1	WF	thinned	-0.316212793
4	0.725101146	-0.903683228	0.394278972	1.733950459	0.44834851	1	1	CRLF	thinned	-0.316212793
4	0.725101146	-0.903683228	0.394278972	1.733950459	0.44834851	1	1	HT	thinned	-0.316212793
4	0.725101146	-0.903683228	0.394278972	1.733950459	0.44834851	1	1	AT	thinned	-0.316212793
4	0.725101146	-0.903683228	0.394278972	1.733950459	0.44834851	1	1	BF	thinned	-0.316212793
4	0.725101146	-0.903683228	0.394278972	1.733950459	0.44834851	1	1	SP	thinned	-0.316212793
4	0.725101146	-0.903683228	0.394278972	1.733950459	0.44834851	1	1	GCW	thinned	-0.316212793
4	0.725101146	-0.903683228	0.394278972	1.733950459	0.44834851	1	1	BCV	thinned	-0.316212793
4	0.725101146	-0.903683228	0.394278972	1.733950459	0.44834851	1	1	RCW	thinned	-0.316212793
4	0.725101146	-0.903683228	0.394278972	1.733950459	0.44834851	1	1	BR	thinned	-0.316212793
4	0.725101146	-0.903683228	0.394278972	1.733950459	0.44834851	1	1	SO	thinned	-0.316212793
4	0.725101146	-0.903683228	0.394278972	1.733950459	0.44834851	1	0	PB	thinned	-0.316212793
4	0.4787297	-0.903683228	0.529089877	1.733950459	-0.694114695	1	1	1	thinned	0
4	0.4787297	-0.903683228	0.529089877	1.733950459	-1.311548853	1	0	3	thinned	0
4	0.4787297	-0.903683228	0.529089877	1.733950459	-1.576163493	1	0	5	thinned	0
4	0.4787297	-0.903683228	0.529089877	1.733950459	-0.719316089	1	0	7	thinned	0
4	0.4787297	-0.903683228	0.529089877	1.733950459	-0.227888901	1	1	WF	thinned	0
4	0.4787297	-0.903683228	0.529089877	1.733950459	0.024125041	1	0	CRLF	thinned	0
4	0.4787297	-0.903683228	0.529089877	1.733950459	-0.513504703	1	1	HT	thinned	0
4	0.4787297	-0.903683228	0.529089877	1.733950459	-0.513504703	1	1	AT	thinned	0
4	0.4787297	-0.903683228	0.529089877	1.733950459	-0.34969564	1	1	BF	thinned	0
4	0.4787297	-0.903683228	0.529089877	1.733950459	-0.513504703	1	1	SP	thinned	0
4	0.4787297	-0.903683228	0.529089877	1.733950459	-0.626910977	1	0	GCW	thinned	0
4	0.4787297	-0.903683228	0.529089877	1.733950459	-0.11868286	1	0	BCV	thinned	0
4	0.4787297	-0.903683228	0.529089877	1.733950459	0.015724576	1	1	RCW	thinned	0
4	0.4787297	-0.903683228	0.529089877	1.733950459	-0.043078677	1	1	BR	thinned	0
4	0.4787297	-0.903683228	0.529089877	1.733950459	0.024125041	1	1	SO	thinned	0
[truncated: 8,561 more rows]
