# Supplementary material for: Observer‐free experimental evaluation of habitat and distance effects on the detection of anuran and bird vocalizations
Source: Ecol Evol. 2018 Dec 11;8(24):12991–3003. doi: 10.1002/ece3.4752 (PMC6308863; doi:10.1002/ece3.4752)
Supplement: Supplementary file 4 [file ECE3-8-12991-s004.R]

#load in data from supporting csv file
data=read.csv(file.choose())
str(data)
data$LOS=as.factor(data$LOS) #ensure that line of sight is coded as characters.

# t=scaled temperature
# w=scaled wind
# h=scaled humidity
# p=scaled barometric pressure
# n=scaled dB of ambient background noise 1 second prior to recording
# LOS=categorical, whether "line of sight" is obstructed (0) or unobstructed (1) along transect
# v=response variable, detected(1) or nondetected(0)
# sp=categorical, name of species
# hab=categorical, type of habitat
# d=scaled distance

#MODEL BUILDING

m1=glm(formula=v~sp*hab*d+t+h+w+p+LOS+n,data=data,family=binomial(link="cloglog")) #full 3x
m8=glm(formula=v~sp*hab*d+LOS+n,data=data,family=binomial(link="cloglog")) #no env. 3x
m9=glm(formula=v~sp*hab*d,data=data,family=binomial(link="cloglog")) #3x only
m10=glm(formula=v~sp+hab*d+t+h+w+p+LOS+n,data=data,family=binomial(link="cloglog")) #full 2x hab*dist
m11=glm(formula=v~sp+hab*d+LOS+n,data=data,family=binomial(link="cloglog")) #no env. 2x hab*dist
m12=glm(formula=v~hab*d,data=data,family=binomial(link="cloglog")) #2x only hab*dist
m13=glm(formula=v~sp*hab+d+t+h+w+p+LOS+n,data=data,family=binomial(link="cloglog")) #full 2x hab*spec
m14=glm(formula=v~sp*hab+d+LOS+n,data=data,family=binomial(link="cloglog")) #no env. 2x hab*spec
m15=glm(formula=v~hab*sp,data=data,family=binomial(link="cloglog")) #2x only hab*spec
m16=glm(formula=v~hab:d+sp:d+d,data=data,family=binomial(link="cloglog")) #hab:d+sp:d+d
m17=glm(formula=v~sp+hab+d+t+h+w+p+LOS+n,data=data,family=binomial(link="cloglog")) #full 
m18=glm(formula=v~sp+hab+d+LOS+n,data=data,family=binomial(link="cloglog")) #no env.
m22=glm(formula=v~1,data=data,family=binomial(link="cloglog")) #intercept
m19=glm(formula=v~hab,data=data,family=binomial(link="cloglog")) #habitat
m20=glm(formula=v~d,data=data,family=binomial(link="cloglog")) #distance
m21=glm(formula=v~sp,data=data,family=binomial(link="cloglog")) #species 
m4=glm(formula=v~sp*hab*d+t+h+p+LOS+n,data=data,family=binomial(link="cloglog")) #full minus wind
m5=glm(formula=v~sp*hab*d+t+h+w+LOS+n,data=data,family=binomial(link="cloglog")) #full minus pressure
m3=glm(formula=v~sp*hab*d+t+w+p+LOS+n,data=data,family=binomial(link="cloglog")) #full minus humidity
m2=glm(formula=v~sp*hab*d+h+w+p+LOS+n,data=data,family=binomial(link="cloglog")) #full minus temperature
m6=glm(formula=v~sp*hab*d+t+h+w+p+n,data=data,family=binomial(link="cloglog")) #full minus LOS
m7=glm(formula=v~sp*hab*d+t+h+w+p+LOS,data=data,family=binomial(link="cloglog")) #full minus noise

#AIC using AICmodavg package
library(AICcmodavg)
Cand.mod<-list()  
Cand.mod[[1]]=m1
Cand.mod[[2]]=m2
Cand.mod[[3]]=m3
Cand.mod[[4]]=m4
Cand.mod[[5]]=m5
Cand.mod[[6]]=m6
Cand.mod[[7]]=m7
Cand.mod[[8]]=m8
Cand.mod[[9]]=m9
Cand.mod[[10]]=m10
Cand.mod[[11]]=m11
Cand.mod[[12]]=m12
Cand.mod[[13]]=m13
Cand.mod[[14]]=m14
Cand.mod[[15]]=m15
Cand.mod[[16]]=m16
Cand.mod[[17]]=m17
Cand.mod[[18]]=m18
Cand.mod[[19]]=m19
Cand.mod[[20]]=m20
Cand.mod[[21]]=m21
Cand.mod[[22]]=m22
Modnames=c( "m1","m2","m3","m4", "m5", "m6", "m7", "m8","m9","m10","m11","m12","m13","m14","m15","m16","m17","m18","m19","m20","m21","m22")
AIC1=aictab(cand.set=Cand.mod,modnames=Modnames,second.ord=F)
AIC1

summary(m3) #summary of top model

#PREDICT DETECTION PROBABILITIES

d2=seq(0,1000,25) #backtransformed values for distance, used to create figures
linkinv <- family(m3)$linkinv
alpha <- 0.95
sc <- abs(qnorm((1-alpha)/2))  ## Normal approx. to likelihood

#1kHz 
nd1=expand.grid(sp="1",hab="burn",d=seq(-1.915,1.915,0.09575),t=0,w=0,p=0,LOS="1",n=0,h=0)
nd2=expand.grid(sp="1",hab="prairie",d=seq(-1.915,1.915,0.09575),t=0,w=0,p=0,LOS="1",n=0,h=0)
nd3=expand.grid(sp="1",hab="road",d=seq(-1.915,1.915,0.09575),t=0,w=0,p=0,LOS="1",n=0,h=0)
nd4=expand.grid(sp="1",hab="thinned",d=seq(-1.915,1.915,0.09575),t=0,w=0,p=0,LOS="1",n=0,h=0)
nd5=expand.grid(sp="1",hab="unthinned",d=seq(-1.915,1.915,0.09575),t=0,w=0,p=0,LOS="1",n=0,h=0)

p1=predict(m3,newdata=nd1,se.fit=T)
p2=predict(m3,newdata=nd2,se.fit=T)
p3=predict(m3,newdata=nd3,se.fit=T)
p4=predict(m3,newdata=nd4,se.fit=T)
p5=predict(m3,newdata=nd5,se.fit=T)

#burn
nd1$pred0 <- p1$fit
nd1$pred <- linkinv(p1$fit)
nd1 <- transform(nd1,lwr=linkinv(pred0-sc*p1$se.fit),upr=linkinv(pred0+sc*p1$se.fit))
nd1=cbind(nd1,d2)

#prairie
nd2$pred0 <- p2$fit
nd2$pred <- linkinv(p2$fit)
nd2 <- transform(nd2,lwr=linkinv(pred0-sc*p2$se.fit),upr=linkinv(pred0+sc*p2$se.fit))
nd2=cbind(nd2,d2)

#road
nd3$pred0 <- p3$fit
nd3$pred <- linkinv(p3$fit)
nd3 <- transform(nd3,lwr=linkinv(pred0-sc*p3$se.fit),upr=linkinv(pred0+sc*p3$se.fit))
nd3=cbind(nd3,d2)

#thinned
nd4$pred0 <- p4$fit
nd4$pred <- linkinv(p4$fit)
nd4 <- transform(nd4,lwr=linkinv(pred0-sc*p4$se.fit),upr=linkinv(pred0+sc*p4$se.fit))
nd4=cbind(nd4,d2)

#thinned
nd5$pred0 <- p5$fit
nd5$pred <- linkinv(p5$fit)
nd5 <- transform(nd5,lwr=linkinv(pred0-sc*p5$se.fit),upr=linkinv(pred0+sc*p5$se.fit))
nd5=cbind(nd5,d2)

nd_total=rbind(nd1,nd2,nd3,nd4,nd5) #combine all 5 habitat treatments
write.csv(nd_total,"/File Path/1kHz.csv") #generate new csv of values to create figures from

#repeat/replace values for each category of "species"

nd1=expand.grid(sp="3",hab="burn",d=seq(-1.915,1.915,0.09575),t=0,w=0,p=0,LOS="1",n=0,h=0)
nd2=expand.grid(sp="3",hab="prairie",d=seq(-1.915,1.915,0.09575),t=0,w=0,p=0,LOS="1",n=0,h=0)
nd3=expand.grid(sp="3",hab="road",d=seq(-1.915,1.915,0.09575),t=0,w=0,p=0,LOS="1",n=0,h=0)
nd4=expand.grid(sp="3",hab="thinned",d=seq(-1.915,1.915,0.09575),t=0,w=0,p=0,LOS="1",n=0,h=0)
nd5=expand.grid(sp="3",hab="unthinned",d=seq(-1.915,1.915,0.09575),t=0,w=0,p=0,LOS="1",n=0,h=0)

nd1=expand.grid(sp="5",hab="burn",d=seq(-1.915,1.915,0.09575),t=0,w=0,p=0,LOS="1",n=0,h=0)
nd2=expand.grid(sp="5",hab="prairie",d=seq(-1.915,1.915,0.09575),t=0,w=0,p=0,LOS="1",n=0,h=0)
nd3=expand.grid(sp="5",hab="road",d=seq(-1.915,1.915,0.09575),t=0,w=0,p=0,LOS="1",n=0,h=0)
nd4=expand.grid(sp="5",hab="thinned",d=seq(-1.915,1.915,0.09575),t=0,w=0,p=0,LOS="1",n=0,h=0)
nd5=expand.grid(sp="5",hab="unthinned",d=seq(-1.915,1.915,0.09575),t=0,w=0,p=0,LOS="1",n=0,h=0)

nd1=expand.grid(sp="7",hab="burn",d=seq(-1.915,1.915,0.09575),t=0,w=0,p=0,LOS="1",n=0,h=0)
nd2=expand.grid(sp="7",hab="prairie",d=seq(-1.915,1.915,0.09575),t=0,w=0,p=0,LOS="1",n=0,h=0)
nd3=expand.grid(sp="7",hab="road",d=seq(-1.915,1.915,0.09575),t=0,w=0,p=0,LOS="1",n=0,h=0)
nd4=expand.grid(sp="7",hab="thinned",d=seq(-1.915,1.915,0.09575),t=0,w=0,p=0,LOS="1",n=0,h=0)
nd5=expand.grid(sp="7",hab="unthinned",d=seq(-1.915,1.915,0.09575),t=0,w=0,p=0,LOS="1",n=0,h=0)

nd1=expand.grid(sp="WF",hab="burn",d=seq(-1.915,1.915,0.09575),t=0,w=0,p=0,LOS="1",n=0,h=0)
nd2=expand.grid(sp="WF",hab="prairie",d=seq(-1.915,1.915,0.09575),t=0,w=0,p=0,LOS="1",n=0,h=0)
nd3=expand.grid(sp="WF",hab="road",d=seq(-1.915,1.915,0.09575),t=0,w=0,p=0,LOS="1",n=0,h=0)
nd4=expand.grid(sp="WF",hab="thinned",d=seq(-1.915,1.915,0.09575),t=0,w=0,p=0,LOS="1",n=0,h=0)
nd5=expand.grid(sp="WF",hab="unthinned",d=seq(-1.915,1.915,0.09575),t=0,w=0,p=0,LOS="1",n=0,h=0)

nd1=expand.grid(sp="CRLF",hab="burn",d=seq(-1.915,1.915,0.09575),t=0,w=0,p=0,LOS="1",n=0,h=0)
nd2=expand.grid(sp="CRLF",hab="prairie",d=seq(-1.915,1.915,0.09575),t=0,w=0,p=0,LOS="1",n=0,h=0)
nd3=expand.grid(sp="CRLF",hab="road",d=seq(-1.915,1.915,0.09575),t=0,w=0,p=0,LOS="1",n=0,h=0)
nd4=expand.grid(sp="CRLF",hab="thinned",d=seq(-1.915,1.915,0.09575),t=0,w=0,p=0,LOS="1",n=0,h=0)
nd5=expand.grid(sp="CRLF",hab="unthinned",d=seq(-1.915,1.915,0.09575),t=0,w=0,p=0,LOS="1",n=0,h=0)

nd1=expand.grid(sp="HT",hab="burn",d=seq(-1.915,1.915,0.09575),t=0,w=0,p=0,LOS="1",n=0,h=0)
nd2=expand.grid(sp="HT",hab="prairie",d=seq(-1.915,1.915,0.09575),t=0,w=0,p=0,LOS="1",n=0,h=0)
nd3=expand.grid(sp="HT",hab="road",d=seq(-1.915,1.915,0.09575),t=0,w=0,p=0,LOS="1",n=0,h=0)
nd4=expand.grid(sp="HT",hab="thinned",d=seq(-1.915,1.915,0.09575),t=0,w=0,p=0,LOS="1",n=0,h=0)
nd5=expand.grid(sp="HT",hab="unthinned",d=seq(-1.915,1.915,0.09575),t=0,w=0,p=0,LOS="1",n=0,h=0)

nd1=expand.grid(sp="AT",hab="burn",d=seq(-1.915,1.915,0.09575),t=0,w=0,p=0,LOS="1",n=0,h=0)
nd2=expand.grid(sp="AT",hab="prairie",d=seq(-1.915,1.915,0.09575),t=0,w=0,p=0,LOS="1",n=0,h=0)
nd3=expand.grid(sp="AT",hab="road",d=seq(-1.915,1.915,0.09575),t=0,w=0,p=0,LOS="1",n=0,h=0)
nd4=expand.grid(sp="AT",hab="thinned",d=seq(-1.915,1.915,0.09575),t=0,w=0,p=0,LOS="1",n=0,h=0)
nd5=expand.grid(sp="AT",hab="unthinned",d=seq(-1.915,1.915,0.09575),t=0,w=0,p=0,LOS="1",n=0,h=0)

nd1=expand.grid(sp="BF",hab="burn",d=seq(-1.915,1.915,0.09575),t=0,w=0,p=0,LOS="1",n=0,h=0)
nd2=expand.grid(sp="BF",hab="prairie",d=seq(-1.915,1.915,0.09575),t=0,w=0,p=0,LOS="1",n=0,h=0)
nd3=expand.grid(sp="BF",hab="road",d=seq(-1.915,1.915,0.09575),t=0,w=0,p=0,LOS="1",n=0,h=0)
nd4=expand.grid(sp="BF",hab="thinned",d=seq(-1.915,1.915,0.09575),t=0,w=0,p=0,LOS="1",n=0,h=0)
nd5=expand.grid(sp="BF",hab="unthinned",d=seq(-1.915,1.915,0.09575),t=0,w=0,p=0,LOS="1",n=0,h=0)

nd1=expand.grid(sp="SP",hab="burn",d=seq(-1.915,1.915,0.09575),t=0,w=0,p=0,LOS="1",n=0,h=0)
nd2=expand.grid(sp="SP",hab="prairie",d=seq(-1.915,1.915,0.09575),t=0,w=0,p=0,LOS="1",n=0,h=0)
nd3=expand.grid(sp="SP",hab="road",d=seq(-1.915,1.915,0.09575),t=0,w=0,p=0,LOS="1",n=0,h=0)
nd4=expand.grid(sp="SP",hab="thinned",d=seq(-1.915,1.915,0.09575),t=0,w=0,p=0,LOS="1",n=0,h=0)
nd5=expand.grid(sp="SP",hab="unthinned",d=seq(-1.915,1.915,0.09575),t=0,w=0,p=0,LOS="1",n=0,h=0)

nd1=expand.grid(sp="GCW",hab="burn",d=seq(-1.915,1.915,0.09575),t=0,w=0,p=0,LOS="1",n=0,h=0)
nd2=expand.grid(sp="GCW",hab="prairie",d=seq(-1.915,1.915,0.09575),t=0,w=0,p=0,LOS="1",n=0,h=0)
nd3=expand.grid(sp="GCW",hab="road",d=seq(-1.915,1.915,0.09575),t=0,w=0,p=0,LOS="1",n=0,h=0)
nd4=expand.grid(sp="GCW",hab="thinned",d=seq(-1.915,1.915,0.09575),t=0,w=0,p=0,LOS="1",n=0,h=0)
nd5=expand.grid(sp="GCW",hab="unthinned",d=seq(-1.915,1.915,0.09575),t=0,w=0,p=0,LOS="1",n=0,h=0)

nd1=expand.grid(sp="BCV",hab="burn",d=seq(-1.915,1.915,0.09575),t=0,w=0,p=0,LOS="1",n=0,h=0)
nd2=expand.grid(sp="BCV",hab="prairie",d=seq(-1.915,1.915,0.09575),t=0,w=0,p=0,LOS="1",n=0,h=0)
nd3=expand.grid(sp="BCV",hab="road",d=seq(-1.915,1.915,0.09575),t=0,w=0,p=0,LOS="1",n=0,h=0)
nd4=expand.grid(sp="BCV",hab="thinned",d=seq(-1.915,1.915,0.09575),t=0,w=0,p=0,LOS="1",n=0,h=0)
nd5=expand.grid(sp="BCV",hab="unthinned",d=seq(-1.915,1.915,0.09575),t=0,w=0,p=0,LOS="1",n=0,h=0)

nd1=expand.grid(sp="RCW",hab="burn",d=seq(-1.915,1.915,0.09575),t=0,w=0,p=0,LOS="1",n=0,h=0)
nd2=expand.grid(sp="RCW",hab="prairie",d=seq(-1.915,1.915,0.09575),t=0,w=0,p=0,LOS="1",n=0,h=0)
nd3=expand.grid(sp="RCW",hab="road",d=seq(-1.915,1.915,0.09575),t=0,w=0,p=0,LOS="1",n=0,h=0)
nd4=expand.grid(sp="RCW",hab="thinned",d=seq(-1.915,1.915,0.09575),t=0,w=0,p=0,LOS="1",n=0,h=0)
nd5=expand.grid(sp="RCW",hab="unthinned",d=seq(-1.915,1.915,0.09575),t=0,w=0,p=0,LOS="1",n=0,h=0)

nd1=expand.grid(sp="BR",hab="burn",d=seq(-1.915,1.915,0.09575),t=0,w=0,p=0,LOS="1",n=0,h=0)
nd2=expand.grid(sp="BR",hab="prairie",d=seq(-1.915,1.915,0.09575),t=0,w=0,p=0,LOS="1",n=0,h=0)
nd3=expand.grid(sp="BR",hab="road",d=seq(-1.915,1.915,0.09575),t=0,w=0,p=0,LOS="1",n=0,h=0)
nd4=expand.grid(sp="BR",hab="thinned",d=seq(-1.915,1.915,0.09575),t=0,w=0,p=0,LOS="1",n=0,h=0)
nd5=expand.grid(sp="BR",hab="unthinned",d=seq(-1.915,1.915,0.09575),t=0,w=0,p=0,LOS="1",n=0,h=0)

nd1=expand.grid(sp="SO",hab="burn",d=seq(-1.915,1.915,0.09575),t=0,w=0,p=0,LOS="1",n=0,h=0)
nd2=expand.grid(sp="SO",hab="prairie",d=seq(-1.915,1.915,0.09575),t=0,w=0,p=0,LOS="1",n=0,h=0)
nd3=expand.grid(sp="SO",hab="road",d=seq(-1.915,1.915,0.09575),t=0,w=0,p=0,LOS="1",n=0,h=0)
nd4=expand.grid(sp="SO",hab="thinned",d=seq(-1.915,1.915,0.09575),t=0,w=0,p=0,LOS="1",n=0,h=0)
nd5=expand.grid(sp="SO",hab="unthinned",d=seq(-1.915,1.915,0.09575),t=0,w=0,p=0,LOS="1",n=0,h=0)

nd1=expand.grid(sp="PB",hab="burn",d=seq(-1.915,1.915,0.09575),t=0,w=0,p=0,LOS="1",n=0,h=0)
nd2=expand.grid(sp="PB",hab="prairie",d=seq(-1.915,1.915,0.09575),t=0,w=0,p=0,LOS="1",n=0,h=0)
nd3=expand.grid(sp="PB",hab="road",d=seq(-1.915,1.915,0.09575),t=0,w=0,p=0,LOS="1",n=0,h=0)
nd4=expand.grid(sp="PB",hab="thinned",d=seq(-1.915,1.915,0.09575),t=0,w=0,p=0,LOS="1",n=0,h=0)
nd5=expand.grid(sp="PB",hab="unthinned",d=seq(-1.915,1.915,0.09575),t=0,w=0,p=0,LOS="1",n=0,h=0)
